# Supplementary material for: Evidence from a long-term experiment that collective risks change social norms and promote cooperation
Source: Nat Commun. 2021 Sep 15;12:5452. doi: 10.1038/s41467-021-25734-w (PMC8443614; doi:10.1038/s41467-021-25734-w)
Supplement: Supplementary file 4 — Source Data [file 41467_2021_25734_MOESM4_ESM.xlsx]

## Sheet: Fig. 2a
ID	Round	Conditional contribution	Expectations
1	1	50	Low EE Low NE
1	1	50	High EE Low NE
1	1	50	Low EE High NE
1	1	50	High EE High NE
1	5	50	Low EE Low NE
1	5	50	High EE Low NE
1	5	60	Low EE High NE
1	5	50	High EE High NE
1	10	60	Low EE Low NE
1	10	50	High EE Low NE
1	10	50	Low EE High NE
1	10	50	High EE High NE
1	14	50	Low EE Low NE
1	14	50	High EE Low NE
1	14	60	Low EE High NE
1	14	50	High EE High NE
1	15	50	Low EE Low NE
1	15	50	High EE Low NE
1	15	60	Low EE High NE
1	15	50	High EE High NE
2	1	50	Low EE Low NE
2	1	50	High EE Low NE
2	1	50	Low EE High NE
2	1	50	High EE High NE
2	5	50	Low EE Low NE
2	5	50	High EE Low NE
2	5	50	Low EE High NE
2	5	50	High EE High NE
2	14	55	Low EE Low NE
2	14	55	High EE Low NE
2	14	55	Low EE High NE
2	14	55	High EE High NE
2	15	55	Low EE Low NE
2	15	55	High EE Low NE
2	15	55	Low EE High NE
2	15	55	High EE High NE
2	19	55	Low EE Low NE
2	19	55	High EE Low NE
2	19	55	Low EE High NE
2	19	55	High EE High NE
2	24	55	Low EE Low NE
2	24	55	High EE Low NE
2	24	55	Low EE High NE
2	24	55	High EE High NE
2	28	55	Low EE Low NE
2	28	55	High EE Low NE
2	28	55	Low EE High NE
2	28	55	High EE High NE
3	1	50	Low EE Low NE
3	1	50	High EE Low NE
3	1	50	Low EE High NE
3	1	50	High EE High NE
3	5	40	Low EE Low NE
3	5	40	High EE Low NE
3	5	80	Low EE High NE
3	5	60	High EE High NE
3	10	45	Low EE Low NE
3	10	45	High EE Low NE
3	10	75	Low EE High NE
3	10	50	High EE High NE
3	14	40	Low EE Low NE
3	14	45	High EE Low NE
3	14	50	Low EE High NE
3	14	70	High EE High NE
3	15	0	Low EE Low NE
3	15	45	High EE Low NE
3	15	70	Low EE High NE
3	15	50	High EE High NE
3	19	45	Low EE Low NE
3	19	45	High EE Low NE
3	19	100	Low EE High NE
3	19	60	High EE High NE
3	24	45	Low EE Low NE
3	24	40	High EE Low NE
3	24	80	Low EE High NE
3	24	50	High EE High NE
3	28	45	Low EE Low NE
3	28	45	High EE Low NE
3	28	90	Low EE High NE
3	28	60	High EE High NE
4	1	25	Low EE Low NE
4	1	25	High EE Low NE
4	1	75	Low EE High NE
4	1	50	High EE High NE
4	5	1	Low EE Low NE
4	5	35	High EE Low NE
4	5	50	Low EE High NE
4	5	55	High EE High NE
4	10	40	Low EE Low NE
4	10	60	High EE Low NE
4	10	70	Low EE High NE
4	10	50	High EE High NE
4	14	0	Low EE Low NE
4	14	60	High EE Low NE
4	14	40	Low EE High NE
4	14	50	High EE High NE
4	15	0	Low EE Low NE
4	15	45	High EE Low NE
4	15	60	Low EE High NE
4	15	50	High EE High NE
4	19	0	Low EE Low NE
4	19	60	High EE Low NE
4	19	0	Low EE High NE
4	19	50	High EE High NE
4	24	0	Low EE Low NE
4	24	60	High EE Low NE
4	24	60	Low EE High NE
4	24	50	High EE High NE
4	28	0	Low EE Low NE
4	28	49	High EE Low NE
4	28	50	Low EE High NE
4	28	50	High EE High NE
5	1	100	Low EE Low NE
5	1	50	High EE Low NE
5	1	100	Low EE High NE
5	1	50	High EE High NE
5	5	80	Low EE Low NE
5	5	55	High EE Low NE
5	5	70	Low EE High NE
5	5	55	High EE High NE
5	10	65	Low EE Low NE
5	10	50	High EE Low NE
5	10	65	Low EE High NE
5	10	50	High EE High NE
5	14	60	Low EE Low NE
5	14	50	High EE Low NE
5	14	60	Low EE High NE
5	14	55	High EE High NE
5	15	60	Low EE Low NE
5	15	50	High EE Low NE
5	15	60	Low EE High NE
5	15	50	High EE High NE
5	19	60	Low EE Low NE
5	19	50	High EE Low NE
5	19	60	Low EE High NE
5	19	50	High EE High NE
5	24	70	Low EE Low NE
5	24	50	High EE Low NE
5	24	70	Low EE High NE
5	24	50	High EE High NE
5	28	70	Low EE Low NE
5	28	50	High EE Low NE
5	28	70	Low EE High NE
5	28	50	High EE High NE
6	1	40	Low EE Low NE
6	1	50	High EE Low NE
6	1	60	Low EE High NE
6	1	50	High EE High NE
6	5	60	Low EE Low NE
6	5	40	High EE Low NE
6	5	50	Low EE High NE
6	5	45	High EE High NE
6	10	40	Low EE Low NE
6	10	50	High EE Low NE
6	10	55	Low EE High NE
6	10	60	High EE High NE
6	14	40	Low EE Low NE
6	14	50	High EE Low NE
6	14	65	Low EE High NE
6	14	55	High EE High NE
6	15	40	Low EE Low NE
6	15	50	High EE Low NE
6	15	60	Low EE High NE
6	15	60	High EE High NE
6	19	10	Low EE Low NE
6	19	30	High EE Low NE
6	19	20	Low EE High NE
6	19	40	High EE High NE
6	24	0	Low EE Low NE
6	24	40	High EE Low NE
6	24	30	Low EE High NE
6	24	50	High EE High NE
6	28	0	Low EE Low NE
6	28	0	High EE Low NE
6	28	0	Low EE High NE
6	28	50	High EE High NE
7	1	49	Low EE Low NE
7	1	40	High EE Low NE
7	1	75	Low EE High NE
7	1	60	High EE High NE
7	5	49	Low EE Low NE
7	5	49	High EE Low NE
7	5	70	Low EE High NE
7	5	55	High EE High NE
7	10	49	Low EE Low NE
7	10	49	High EE Low NE
7	10	70	Low EE High NE
7	10	55	High EE High NE
7	14	49	Low EE Low NE
7	14	49	High EE Low NE
7	14	70	Low EE High NE
7	14	55	High EE High NE
7	15	49	Low EE Low NE
7	15	49	High EE Low NE
7	15	49	Low EE High NE
7	15	55	High EE High NE
7	19	49	Low EE Low NE
7	19	49	High EE Low NE
7	19	70	Low EE High NE
7	19	50	High EE High NE
7	24	49	Low EE Low NE
7	24	49	High EE Low NE
7	24	70	Low EE High NE
7	24	50	High EE High NE
7	28	0	Low EE Low NE
7	28	49	High EE Low NE
7	28	80	Low EE High NE
7	28	50	High EE High NE
8	1	40	Low EE Low NE
8	1	50	High EE Low NE
8	1	30	Low EE High NE
8	1	50	High EE High NE
8	5	40	Low EE Low NE
8	5	50	High EE Low NE
8	5	0	Low EE High NE
8	5	50	High EE High NE
8	14	40	Low EE Low NE
8	14	50	High EE Low NE
8	14	40	Low EE High NE
8	14	50	High EE High NE
8	15	40	Low EE Low NE
8	15	50	High EE Low NE
8	15	40	Low EE High NE
8	15	50	High EE High NE
8	24	40	Low EE Low NE
8	24	50	High EE Low NE
8	24	40	Low EE High NE
8	24	50	High EE High NE
8	28	40	Low EE Low NE
8	28	50	High EE Low NE
8	28	0	Low EE High NE
8	28	50	High EE High NE
9	1	50	Low EE Low NE
9	1	50	High EE Low NE
9	1	50	Low EE High NE
9	1	50	High EE High NE
9	5	80	Low EE Low NE
9	5	50	High EE Low NE
9	5	50	Low EE High NE
9	5	60	High EE High NE
9	10	40	Low EE Low NE
9	10	50	High EE Low NE
9	10	60	Low EE High NE
9	10	60	High EE High NE
9	14	45	Low EE Low NE
9	14	45	High EE Low NE
9	14	50	Low EE High NE
9	14	60	High EE High NE
9	15	40	Low EE Low NE
9	15	50	High EE Low NE
9	15	45	Low EE High NE
9	15	60	High EE High NE
9	19	45	Low EE Low NE
9	19	40	High EE Low NE
9	19	30	Low EE High NE
9	19	60	High EE High NE
9	24	40	Low EE Low NE
9	24	55	High EE Low NE
9	24	40	Low EE High NE
9	24	60	High EE High NE
9	28	45	Low EE Low NE
9	28	60	High EE Low NE
9	28	49	Low EE High NE
9	28	60	High EE High NE
10	1	60	Low EE Low NE
10	1	25	High EE Low NE
10	1	65	Low EE High NE
10	1	50	High EE High NE
10	5	50	Low EE Low NE
10	5	35	High EE Low NE
10	5	65	Low EE High NE
10	5	45	High EE High NE
10	10	30	Low EE Low NE
10	10	50	High EE Low NE
10	10	40	Low EE High NE
10	10	50	High EE High NE
10	14	50	Low EE Low NE
10	14	30	High EE Low NE
10	14	65	Low EE High NE
10	14	50	High EE High NE
10	15	50	Low EE Low NE
10	15	30	High EE Low NE
10	15	60	Low EE High NE
10	15	40	High EE High NE
10	19	50	Low EE Low NE
10	19	30	High EE Low NE
10	19	50	Low EE High NE
10	19	50	High EE High NE
10	28	35	Low EE Low NE
10	28	40	High EE Low NE
10	28	50	Low EE High NE
10	28	55	High EE High NE
11	1	40	Low EE Low NE
11	1	40	High EE Low NE
11	1	60	Low EE High NE
11	1	50	High EE High NE
11	5	45	Low EE Low NE
11	5	50	High EE Low NE
11	5	60	Low EE High NE
11	5	50	High EE High NE
11	10	45	Low EE Low NE
11	10	50	High EE Low NE
11	10	60	Low EE High NE
11	10	60	High EE High NE
11	14	50	Low EE Low NE
11	14	50	High EE Low NE
11	14	50	Low EE High NE
11	14	70	High EE High NE
11	15	45	Low EE Low NE
11	15	50	High EE Low NE
11	15	50	Low EE High NE
11	15	70	High EE High NE
11	19	45	Low EE Low NE
11	19	45	High EE Low NE
11	19	50	Low EE High NE
11	19	50	High EE High NE
11	24	45	Low EE Low NE
11	24	50	High EE Low NE
11	24	50	Low EE High NE
11	24	60	High EE High NE
11	28	50	Low EE Low NE
11	28	50	High EE Low NE
11	28	60	Low EE High NE
11	28	50	High EE High NE
12	1	75	Low EE Low NE
12	1	40	High EE Low NE
12	1	75	Low EE High NE
12	1	50	High EE High NE
12	5	50	Low EE Low NE
12	5	30	High EE Low NE
12	5	50	Low EE High NE
12	5	30	High EE High NE
12	10	50	Low EE Low NE
12	10	40	High EE Low NE
12	10	60	Low EE High NE
12	10	40	High EE High NE
12	14	50	Low EE Low NE
12	14	40	High EE Low NE
12	14	55	Low EE High NE
12	14	45	High EE High NE
12	15	50	Low EE Low NE
12	15	40	High EE Low NE
12	15	55	Low EE High NE
12	15	40	High EE High NE
12	19	0	Low EE Low NE
12	19	30	High EE Low NE
12	19	70	Low EE High NE
12	19	45	High EE High NE
12	24	60	Low EE Low NE
12	24	40	High EE Low NE
12	24	60	Low EE High NE
12	24	50	High EE High NE
12	28	0	Low EE Low NE
12	28	45	High EE Low NE
12	28	0	Low EE High NE
12	28	45	High EE High NE
13	1	45	Low EE Low NE
13	1	45	High EE Low NE
13	1	65	Low EE High NE
13	1	50	High EE High NE
13	5	45	Low EE Low NE
13	5	45	High EE Low NE
13	5	60	Low EE High NE
13	5	50	High EE High NE
13	10	45	Low EE Low NE
13	10	45	High EE Low NE
13	10	55	Low EE High NE
13	10	50	High EE High NE
13	14	45	Low EE Low NE
13	14	50	High EE Low NE
13	14	50	Low EE High NE
13	14	50	High EE High NE
13	15	1	Low EE Low NE
13	15	45	High EE Low NE
13	15	50	Low EE High NE
13	15	50	High EE High NE
13	19	0	Low EE Low NE
13	19	0	High EE Low NE
13	19	50	Low EE High NE
13	19	50	High EE High NE
13	24	0	Low EE Low NE
13	24	0	High EE Low NE
13	24	50	Low EE High NE
13	24	50	High EE High NE
13	28	0	Low EE Low NE
13	28	0	High EE Low NE
13	28	50	Low EE High NE
13	28	50	High EE High NE
14	1	0	Low EE Low NE
14	1	50	High EE Low NE
14	1	0	Low EE High NE
14	1	50	High EE High NE
14	5	40	Low EE Low NE
14	5	50	High EE Low NE
14	5	40	Low EE High NE
14	5	50	High EE High NE
14	10	10	Low EE Low NE
14	10	45	High EE Low NE
14	10	10	Low EE High NE
14	10	50	High EE High NE
14	14	0	Low EE Low NE
14	14	50	High EE Low NE
14	14	0	Low EE High NE
14	14	50	High EE High NE
14	15	10	Low EE Low NE
14	15	50	High EE Low NE
14	15	10	Low EE High NE
14	15	50	High EE High NE
14	19	0	Low EE Low NE
14	19	50	High EE Low NE
14	19	10	Low EE High NE
14	19	50	High EE High NE
14	24	0	Low EE Low NE
14	24	44	High EE Low NE
14	24	10	Low EE High NE
14	24	50	High EE High NE
14	28	0	Low EE Low NE
14	28	50	High EE Low NE
14	28	10	Low EE High NE
14	28	50	High EE High NE
15	1	49	Low EE Low NE
15	1	50	High EE Low NE
15	1	51	Low EE High NE
15	1	50	High EE High NE
15	5	50	Low EE Low NE
15	5	50	High EE Low NE
15	5	50	Low EE High NE
15	5	60	High EE High NE
15	10	50	Low EE Low NE
15	10	50	High EE Low NE
15	10	60	Low EE High NE
15	10	50	High EE High NE
15	14	65	Low EE Low NE
15	14	40	High EE Low NE
15	14	60	Low EE High NE
15	14	50	High EE High NE
15	15	50	Low EE Low NE
15	15	50	High EE Low NE
15	15	50	Low EE High NE
15	15	50	High EE High NE
15	19	60	Low EE Low NE
15	19	50	High EE Low NE
15	19	60	Low EE High NE
15	19	50	High EE High NE
15	24	50	Low EE Low NE
15	24	50	High EE Low NE
15	24	50	Low EE High NE
15	24	50	High EE High NE
15	28	50	Low EE Low NE
15	28	50	High EE Low NE
15	28	50	Low EE High NE
15	28	40	High EE High NE
16	1	0	Low EE Low NE
16	1	40	High EE Low NE
16	1	60	Low EE High NE
16	1	50	High EE High NE
16	5	50	Low EE Low NE
16	5	50	High EE Low NE
16	5	50	Low EE High NE
16	5	50	High EE High NE
16	10	0	Low EE Low NE
16	10	50	High EE Low NE
16	10	0	Low EE High NE
16	10	50	High EE High NE
16	14	0	Low EE Low NE
16	14	50	High EE Low NE
16	14	50	Low EE High NE
16	14	50	High EE High NE
16	15	0	Low EE Low NE
16	15	0	High EE Low NE
16	15	0	Low EE High NE
16	15	50	High EE High NE
16	19	0	Low EE Low NE
16	19	25	High EE Low NE
16	19	0	Low EE High NE
16	19	25	High EE High NE
16	24	0	Low EE Low NE
16	24	45	High EE Low NE
16	24	0	Low EE High NE
16	24	50	High EE High NE
16	28	0	Low EE Low NE
16	28	50	High EE Low NE
16	28	0	Low EE High NE
16	28	50	High EE High NE
17	1	45	Low EE Low NE
17	1	40	High EE Low NE
17	1	80	Low EE High NE
17	1	90	High EE High NE
17	5	45	Low EE Low NE
17	5	40	High EE Low NE
17	5	60	Low EE High NE
17	5	50	High EE High NE
17	10	45	Low EE Low NE
17	10	40	High EE Low NE
17	10	60	Low EE High NE
17	10	50	High EE High NE
17	14	45	Low EE Low NE
17	14	40	High EE Low NE
17	14	60	Low EE High NE
17	14	50	High EE High NE
17	15	45	Low EE Low NE
17	15	45	High EE Low NE
17	15	60	Low EE High NE
17	15	50	High EE High NE
17	19	45	Low EE Low NE
17	19	40	High EE Low NE
17	19	69	Low EE High NE
17	19	50	High EE High NE
17	24	45	Low EE Low NE
17	24	40	High EE Low NE
17	24	60	Low EE High NE
17	24	50	High EE High NE
17	28	45	Low EE Low NE
17	28	40	High EE Low NE
17	28	60	Low EE High NE
17	28	50	High EE High NE
18	1	50	Low EE Low NE
18	1	50	High EE Low NE
18	1	50	Low EE High NE
18	1	50	High EE High NE
18	10	70	Low EE Low NE
18	10	35	High EE Low NE
18	10	70	Low EE High NE
18	10	35	High EE High NE
18	14	70	Low EE Low NE
18	14	35	High EE Low NE
18	14	70	Low EE High NE
18	14	35	High EE High NE
18	15	60	Low EE Low NE
18	15	40	High EE Low NE
18	15	60	Low EE High NE
18	15	40	High EE High NE
18	19	75	Low EE Low NE
18	19	35	High EE Low NE
18	19	75	Low EE High NE
18	19	35	High EE High NE
18	24	70	Low EE Low NE
18	24	35	High EE Low NE
18	24	70	Low EE High NE
18	24	35	High EE High NE
18	28	70	Low EE Low NE
18	28	35	High EE Low NE
18	28	70	Low EE High NE
18	28	35	High EE High NE
19	1	0	Low EE Low NE
19	1	45	High EE Low NE
19	1	80	Low EE High NE
19	1	60	High EE High NE
19	10	80	Low EE Low NE
19	10	40	High EE Low NE
19	10	81	Low EE High NE
19	10	51	High EE High NE
19	14	75	Low EE Low NE
19	14	43	High EE Low NE
19	14	50	Low EE High NE
19	14	52	High EE High NE
19	15	49	Low EE Low NE
19	15	45	High EE Low NE
19	15	60	Low EE High NE
19	15	55	High EE High NE
19	19	30	Low EE Low NE
19	19	30	High EE Low NE
19	19	90	Low EE High NE
19	19	51	High EE High NE
19	28	0	Low EE Low NE
19	28	49	High EE Low NE
19	28	80	Low EE High NE
19	28	52	High EE High NE
20	1	50	Low EE Low NE
20	1	50	High EE Low NE
20	1	50	Low EE High NE
20	1	50	High EE High NE
20	5	50	Low EE Low NE
20	5	50	High EE Low NE
20	5	50	Low EE High NE
20	5	50	High EE High NE
20	10	50	Low EE Low NE
20	10	50	High EE Low NE
20	10	50	Low EE High NE
20	10	50	High EE High NE
20	14	50	Low EE Low NE
20	14	50	High EE Low NE
20	14	50	Low EE High NE
20	14	50	High EE High NE
20	15	50	Low EE Low NE
20	15	50	High EE Low NE
20	15	50	Low EE High NE
20	15	50	High EE High NE
20	19	50	Low EE Low NE
20	19	50	High EE Low NE
20	19	50	Low EE High NE
20	19	50	High EE High NE
20	24	50	Low EE Low NE
20	24	50	High EE Low NE
20	24	50	Low EE High NE
20	24	50	High EE High NE
20	28	50	Low EE Low NE
20	28	50	High EE Low NE
20	28	50	Low EE High NE
20	28	50	High EE High NE
21	1	50	Low EE Low NE
21	1	40	High EE Low NE
21	1	70	Low EE High NE
21	1	60	High EE High NE
21	5	60	Low EE Low NE
21	5	50	High EE Low NE
21	5	55	Low EE High NE
21	5	50	High EE High NE
21	10	60	Low EE Low NE
21	10	50	High EE Low NE
21	10	60	Low EE High NE
21	10	50	High EE High NE
21	14	60	Low EE Low NE
21	14	45	High EE Low NE
21	14	60	Low EE High NE
21	14	45	High EE High NE
21	15	60	Low EE Low NE
21	15	40	High EE Low NE
21	15	60	Low EE High NE
21	15	45	High EE High NE
21	19	60	Low EE Low NE
21	19	45	High EE Low NE
21	19	55	Low EE High NE
21	19	50	High EE High NE
21	24	60	Low EE Low NE
21	24	50	High EE Low NE
21	24	60	Low EE High NE
21	24	50	High EE High NE
21	28	60	Low EE Low NE
21	28	50	High EE Low NE
21	28	60	Low EE High NE
21	28	50	High EE High NE
22	1	48	Low EE Low NE
22	1	45	High EE Low NE
22	1	80	Low EE High NE
22	1	75	High EE High NE
22	5	60	Low EE Low NE
22	5	50	High EE Low NE
22	5	60	Low EE High NE
22	5	50	High EE High NE
22	10	70	Low EE Low NE
22	10	50	High EE Low NE
22	10	70	Low EE High NE
22	10	50	High EE High NE
22	14	60	Low EE Low NE
22	14	50	High EE Low NE
22	14	60	Low EE High NE
22	14	50	High EE High NE
22	15	60	Low EE Low NE
22	15	50	High EE Low NE
22	15	60	Low EE High NE
22	15	50	High EE High NE
22	19	60	Low EE Low NE
22	19	50	High EE Low NE
22	19	60	Low EE High NE
22	19	50	High EE High NE
22	24	60	Low EE Low NE
22	24	50	High EE Low NE
22	24	60	Low EE High NE
22	24	50	High EE High NE
22	28	60	Low EE Low NE
22	28	50	High EE Low NE
22	28	60	Low EE High NE
22	28	50	High EE High NE
23	1	45	Low EE Low NE
23	1	45	High EE Low NE
23	1	90	Low EE High NE
23	1	70	High EE High NE
23	5	10	Low EE Low NE
23	5	45	High EE Low NE
23	5	70	Low EE High NE
23	5	65	High EE High NE
23	10	10	Low EE Low NE
23	10	45	High EE Low NE
23	10	80	Low EE High NE
23	10	50	High EE High NE
23	14	5	Low EE Low NE
23	14	10	High EE Low NE
23	14	70	Low EE High NE
23	14	50	High EE High NE
23	15	5	Low EE Low NE
23	15	20	High EE Low NE
23	15	50	Low EE High NE
23	15	50	High EE High NE
23	19	5	Low EE Low NE
23	19	10	High EE Low NE
23	19	80	Low EE High NE
23	19	50	High EE High NE
23	24	0	Low EE Low NE
23	24	20	High EE Low NE
23	24	50	Low EE High NE
23	24	50	High EE High NE
23	28	0	Low EE Low NE
23	28	10	High EE Low NE
23	28	50	Low EE High NE
23	28	50	High EE High NE
24	1	0	Low EE Low NE
24	1	49	High EE Low NE
24	1	80	Low EE High NE
24	1	60	High EE High NE
24	5	0	Low EE Low NE
24	5	40	High EE Low NE
24	5	50	Low EE High NE
24	5	50	High EE High NE
24	10	0	Low EE Low NE
24	10	45	High EE Low NE
24	10	50	Low EE High NE
24	10	50	High EE High NE
24	14	0	Low EE Low NE
24	14	45	High EE Low NE
24	14	50	Low EE High NE
24	14	55	High EE High NE
24	15	0	Low EE Low NE
24	15	45	High EE Low NE
24	15	50	Low EE High NE
24	15	50	High EE High NE
24	19	0	Low EE Low NE
24	19	45	High EE Low NE
24	19	50	Low EE High NE
24	19	50	High EE High NE
24	24	0	Low EE Low NE
24	24	45	High EE Low NE
24	24	50	Low EE High NE
24	24	50	High EE High NE
24	28	0	Low EE Low NE
24	28	45	High EE Low NE
24	28	50	Low EE High NE
24	28	50	High EE High NE
25	1	20	Low EE Low NE
25	1	30	High EE Low NE
25	1	75	Low EE High NE
25	1	50	High EE High NE
25	5	50	Low EE Low NE
25	5	45	High EE Low NE
25	5	70	Low EE High NE
25	5	50	High EE High NE
25	10	60	Low EE Low NE
25	10	45	High EE Low NE
25	10	70	Low EE High NE
25	10	50	High EE High NE
25	14	60	Low EE Low NE
25	14	40	High EE Low NE
25	14	70	Low EE High NE
25	14	50	High EE High NE
25	15	50	Low EE Low NE
25	15	30	High EE Low NE
25	15	50	Low EE High NE
25	15	40	High EE High NE
25	19	55	Low EE Low NE
25	19	40	High EE Low NE
25	19	60	Low EE High NE
25	19	50	High EE High NE
25	24	50	Low EE Low NE
25	24	40	High EE Low NE
25	24	60	Low EE High NE
25	24	40	High EE High NE
25	28	50	Low EE Low NE
25	28	30	High EE Low NE
25	28	60	Low EE High NE
25	28	40	High EE High NE
26	1	1	Low EE Low NE
26	1	45	High EE Low NE
26	1	90	Low EE High NE
26	1	60	High EE High NE
26	5	40	Low EE Low NE
26	5	45	High EE Low NE
26	5	60	Low EE High NE
26	5	55	High EE High NE
26	10	5	Low EE Low NE
26	10	25	High EE Low NE
26	10	70	Low EE High NE
26	10	50	High EE High NE
26	14	1	Low EE Low NE
26	14	45	High EE Low NE
26	14	60	Low EE High NE
26	14	55	High EE High NE
26	15	1	Low EE Low NE
26	15	45	High EE Low NE
26	15	70	Low EE High NE
26	15	50	High EE High NE
26	19	1	Low EE Low NE
26	19	45	High EE Low NE
26	19	65	Low EE High NE
26	19	51	High EE High NE
26	24	1	Low EE Low NE
26	24	40	High EE Low NE
26	24	50	Low EE High NE
26	24	55	High EE High NE
26	28	1	Low EE Low NE
26	28	45	High EE Low NE
26	28	50	Low EE High NE
26	28	55	High EE High NE
27	1	0	Low EE Low NE
27	1	0	High EE Low NE
27	1	100	Low EE High NE
27	1	0	High EE High NE
27	5	40	Low EE Low NE
27	5	30	High EE Low NE
27	5	60	Low EE High NE
27	5	50	High EE High NE
27	10	50	Low EE Low NE
27	10	40	High EE Low NE
27	10	60	Low EE High NE
27	10	30	High EE High NE
27	14	50	Low EE Low NE
27	14	50	High EE Low NE
27	14	50	Low EE High NE
27	14	50	High EE High NE
27	15	50	Low EE Low NE
27	15	50	High EE Low NE
27	15	50	Low EE High NE
27	15	50	High EE High NE
27	19	50	Low EE Low NE
27	19	50	High EE Low NE
27	19	50	Low EE High NE
27	19	50	High EE High NE
27	24	50	Low EE Low NE
27	24	50	High EE Low NE
27	24	50	Low EE High NE
27	24	50	High EE High NE
27	28	50	Low EE Low NE
27	28	50	High EE Low NE
27	28	50	Low EE High NE
27	28	50	High EE High NE
28	1	0	Low EE Low NE
28	1	45	High EE Low NE
28	1	90	Low EE High NE
28	1	80	High EE High NE
28	5	0	Low EE Low NE
28	5	45	High EE Low NE
28	5	50	Low EE High NE
28	5	60	High EE High NE
28	10	5	Low EE Low NE
28	10	45	High EE Low NE
28	10	95	Low EE High NE
28	10	60	High EE High NE
28	14	5	Low EE Low NE
28	14	45	High EE Low NE
28	14	70	Low EE High NE
28	14	50	High EE High NE
28	15	5	Low EE Low NE
28	15	45	High EE Low NE
28	15	70	Low EE High NE
28	15	95	High EE High NE
28	19	5	Low EE Low NE
28	19	40	High EE Low NE
28	19	80	Low EE High NE
28	19	50	High EE High NE
28	24	0	Low EE Low NE
28	24	25	High EE Low NE
28	24	80	Low EE High NE
28	24	50	High EE High NE
28	28	0	Low EE Low NE
28	28	30	High EE Low NE
28	28	95	Low EE High NE
28	28	50	High EE High NE
29	1	75	Low EE Low NE
29	1	60	High EE Low NE
29	1	75	Low EE High NE
29	1	60	High EE High NE
29	5	60	Low EE Low NE
29	5	50	High EE Low NE
29	5	70	Low EE High NE
29	5	60	High EE High NE
29	10	75	Low EE Low NE
29	10	55	High EE Low NE
29	10	75	Low EE High NE
29	10	55	High EE High NE
29	14	75	Low EE Low NE
29	14	50	High EE Low NE
29	14	75	Low EE High NE
29	14	50	High EE High NE
29	15	75	Low EE Low NE
29	15	50	High EE Low NE
29	15	75	Low EE High NE
29	15	50	High EE High NE
29	19	70	Low EE Low NE
29	19	50	High EE Low NE
29	19	70	Low EE High NE
29	19	50	High EE High NE
29	24	75	Low EE Low NE
29	24	50	High EE Low NE
29	24	75	Low EE High NE
29	24	50	High EE High NE
29	28	75	Low EE Low NE
29	28	50	High EE Low NE
29	28	75	Low EE High NE
29	28	50	High EE High NE
30	1	40	Low EE Low NE
30	1	40	High EE Low NE
30	1	60	Low EE High NE
30	1	50	High EE High NE
30	5	60	Low EE Low NE
30	5	50	High EE Low NE
30	5	50	Low EE High NE
30	5	50	High EE High NE
30	10	65	Low EE Low NE
30	10	50	High EE Low NE
30	10	70	Low EE High NE
30	10	50	High EE High NE
30	14	60	Low EE Low NE
30	14	55	High EE Low NE
30	14	55	Low EE High NE
30	14	50	High EE High NE
30	15	50	Low EE Low NE
30	15	50	High EE Low NE
30	15	50	Low EE High NE
30	15	50	High EE High NE
30	19	70	Low EE Low NE
30	19	60	High EE Low NE
30	19	55	Low EE High NE
30	19	50	High EE High NE
30	24	60	Low EE Low NE
30	24	40	High EE Low NE
30	24	60	Low EE High NE
30	24	40	High EE High NE
30	28	50	Low EE Low NE
30	28	50	High EE Low NE
30	28	50	Low EE High NE
30	28	50	High EE High NE
31	1	5	Low EE Low NE
31	1	20	High EE Low NE
31	1	5	Low EE High NE
31	1	20	High EE High NE
31	5	40	Low EE Low NE
31	5	30	High EE Low NE
31	5	40	Low EE High NE
31	5	40	High EE High NE
31	10	40	Low EE Low NE
31	10	40	High EE Low NE
31	10	40	Low EE High NE
31	10	40	High EE High NE
31	14	50	Low EE Low NE
31	14	50	High EE Low NE
31	14	50	Low EE High NE
31	14	50	High EE High NE
31	15	50	Low EE Low NE
31	15	50	High EE Low NE
31	15	50	Low EE High NE
31	15	50	High EE High NE
31	19	50	Low EE Low NE
31	19	50	High EE Low NE
31	19	50	Low EE High NE
31	19	50	High EE High NE
31	24	50	Low EE Low NE
31	24	50	High EE Low NE
31	24	50	Low EE High NE
31	24	50	High EE High NE
31	28	50	Low EE Low NE
31	28	50	High EE Low NE
31	28	50	Low EE High NE
31	28	50	High EE High NE
32	1	1	Low EE Low NE
32	1	49	High EE Low NE
32	1	75	Low EE High NE
32	1	60	High EE High NE
32	5	0	Low EE Low NE
32	5	40	High EE Low NE
32	5	100	Low EE High NE
32	5	50	High EE High NE
32	10	0	Low EE Low NE
32	10	40	High EE Low NE
32	10	90	Low EE High NE
32	10	51	High EE High NE
32	14	1	Low EE Low NE
32	14	40	High EE Low NE
32	14	85	Low EE High NE
32	14	60	High EE High NE
32	15	1	Low EE Low NE
32	15	40	High EE Low NE
32	15	75	Low EE High NE
32	15	55	High EE High NE
32	19	1	Low EE Low NE
32	19	40	High EE Low NE
32	19	60	Low EE High NE
32	19	55	High EE High NE
32	24	1	Low EE Low NE
32	24	35	High EE Low NE
32	24	80	Low EE High NE
32	24	50	High EE High NE
32	28	0	Low EE Low NE
32	28	45	High EE Low NE
32	28	70	Low EE High NE
32	28	55	High EE High NE
33	1	60	Low EE Low NE
33	1	60	High EE Low NE
33	1	60	Low EE High NE
33	1	60	High EE High NE
33	5	50	Low EE Low NE
33	5	49	High EE Low NE
33	5	50	Low EE High NE
33	5	50	High EE High NE
33	10	40	Low EE Low NE
33	10	40	High EE Low NE
33	10	60	Low EE High NE
33	10	50	High EE High NE
33	14	40	Low EE Low NE
33	14	40	High EE Low NE
33	14	60	Low EE High NE
33	14	50	High EE High NE
33	15	40	Low EE Low NE
33	15	50	High EE Low NE
33	15	20	Low EE High NE
33	15	50	High EE High NE
33	19	40	Low EE Low NE
33	19	60	High EE Low NE
33	19	50	Low EE High NE
33	19	60	High EE High NE
33	24	40	Low EE Low NE
33	24	60	High EE Low NE
33	24	40	Low EE High NE
33	24	50	High EE High NE
33	28	40	Low EE Low NE
33	28	50	High EE Low NE
33	28	40	Low EE High NE
33	28	50	High EE High NE
34	1	49	Low EE Low NE
34	1	49	High EE Low NE
34	1	61	Low EE High NE
34	1	61	High EE High NE
34	5	49	Low EE Low NE
34	5	49	High EE Low NE
34	5	50	Low EE High NE
34	5	50	High EE High NE
34	10	49	Low EE Low NE
34	10	49	High EE Low NE
34	10	50	Low EE High NE
34	10	50	High EE High NE
34	14	49	Low EE Low NE
34	14	49	High EE Low NE
34	14	50	Low EE High NE
34	14	50	High EE High NE
34	15	49	Low EE Low NE
34	15	49	High EE Low NE
34	15	50	Low EE High NE
34	15	50	High EE High NE
34	19	49	Low EE Low NE
34	19	49	High EE Low NE
34	19	50	Low EE High NE
34	19	50	High EE High NE
34	24	49	Low EE Low NE
34	24	49	High EE Low NE
34	24	50	Low EE High NE
34	24	50	High EE High NE
34	28	0	Low EE Low NE
34	28	0	High EE Low NE
34	28	50	Low EE High NE
34	28	50	High EE High NE
35	1	80	Low EE Low NE
35	1	60	High EE Low NE
35	1	80	Low EE High NE
35	1	60	High EE High NE
35	5	50	Low EE Low NE
35	5	50	High EE Low NE
35	5	50	Low EE High NE
35	5	50	High EE High NE
35	10	55	Low EE Low NE
35	10	50	High EE Low NE
35	10	55	Low EE High NE
35	10	50	High EE High NE
35	14	55	Low EE Low NE
35	14	50	High EE Low NE
35	14	55	Low EE High NE
35	14	50	High EE High NE
35	15	50	Low EE Low NE
35	15	50	High EE Low NE
35	15	50	Low EE High NE
35	15	50	High EE High NE
35	19	50	Low EE Low NE
35	19	50	High EE Low NE
35	19	50	Low EE High NE
35	19	50	High EE High NE
35	24	50	Low EE Low NE
35	24	50	High EE Low NE
35	24	50	Low EE High NE
35	24	50	High EE High NE
35	28	50	Low EE Low NE
35	28	50	High EE Low NE
35	28	50	Low EE High NE
35	28	50	High EE High NE
36	1	0	Low EE Low NE
36	1	30	High EE Low NE
36	1	80	Low EE High NE
36	1	55	High EE High NE
36	5	0	Low EE Low NE
36	5	0	High EE Low NE
36	5	70	Low EE High NE
36	5	50	High EE High NE
36	10	0	Low EE Low NE
36	10	40	High EE Low NE
36	10	70	Low EE High NE
36	10	50	High EE High NE
36	14	0	Low EE Low NE
36	14	35	High EE Low NE
36	14	70	Low EE High NE
36	14	50	High EE High NE
36	15	0	Low EE Low NE
36	15	40	High EE Low NE
36	15	70	Low EE High NE
36	15	50	High EE High NE
36	19	0	Low EE Low NE
36	19	30	High EE Low NE
36	19	70	Low EE High NE
36	19	50	High EE High NE
36	24	0	Low EE Low NE
36	24	30	High EE Low NE
36	24	70	Low EE High NE
36	24	50	High EE High NE
36	28	0	Low EE Low NE
36	28	30	High EE Low NE
36	28	70	Low EE High NE
36	28	50	High EE High NE
37	1	0	Low EE Low NE
37	1	45	High EE Low NE
37	1	70	Low EE High NE
37	1	60	High EE High NE
37	5	50	Low EE Low NE
37	5	40	High EE Low NE
37	5	60	Low EE High NE
37	5	50	High EE High NE
37	10	50	Low EE Low NE
37	10	40	High EE Low NE
37	10	50	Low EE High NE
37	10	50	High EE High NE
37	14	0	Low EE Low NE
37	14	40	High EE Low NE
37	14	50	Low EE High NE
37	14	45	High EE High NE
37	15	40	Low EE Low NE
37	15	45	High EE Low NE
37	15	50	Low EE High NE
37	15	45	High EE High NE
37	19	0	Low EE Low NE
37	19	40	High EE Low NE
37	19	50	Low EE High NE
37	19	40	High EE High NE
38	1	0	Low EE Low NE
38	1	49	High EE Low NE
38	1	60	Low EE High NE
38	1	50	High EE High NE
38	5	40	Low EE Low NE
38	5	40	High EE Low NE
38	5	60	Low EE High NE
38	5	45	High EE High NE
38	10	0	Low EE Low NE
38	10	40	High EE Low NE
38	10	50	Low EE High NE
38	10	50	High EE High NE
38	14	30	Low EE Low NE
38	14	35	High EE Low NE
38	14	60	Low EE High NE
38	14	50	High EE High NE
38	15	40	Low EE Low NE
38	15	35	High EE Low NE
38	15	55	Low EE High NE
38	15	50	High EE High NE
38	19	40	Low EE Low NE
38	19	40	High EE Low NE
38	19	60	Low EE High NE
38	19	50	High EE High NE
38	24	0	Low EE Low NE
38	24	35	High EE Low NE
38	24	60	Low EE High NE
38	24	50	High EE High NE
38	28	30	Low EE Low NE
38	28	30	High EE Low NE
38	28	60	Low EE High NE
38	28	50	High EE High NE
39	1	40	Low EE Low NE
39	1	30	High EE Low NE
39	1	60	Low EE High NE
39	1	50	High EE High NE
39	5	30	Low EE Low NE
39	5	40	High EE Low NE
39	5	70	Low EE High NE
39	5	60	High EE High NE
39	10	0	Low EE Low NE
39	10	40	High EE Low NE
39	10	70	Low EE High NE
39	10	50	High EE High NE
39	14	0	Low EE Low NE
39	14	45	High EE Low NE
39	14	60	Low EE High NE
39	14	50	High EE High NE
39	15	0	Low EE Low NE
39	15	40	High EE Low NE
39	15	70	Low EE High NE
39	15	60	High EE High NE
39	19	0	Low EE Low NE
39	19	40	High EE Low NE
39	19	60	Low EE High NE
39	19	60	High EE High NE
39	24	0	Low EE Low NE
39	24	40	High EE Low NE
39	24	55	Low EE High NE
39	24	60	High EE High NE
39	28	45	Low EE Low NE
39	28	45	High EE Low NE
39	28	60	Low EE High NE
39	28	60	High EE High NE
40	1	0	Low EE Low NE
40	1	45	High EE Low NE
40	1	51	Low EE High NE
40	1	100	High EE High NE
40	5	0	Low EE Low NE
40	5	50	High EE Low NE
40	5	0	Low EE High NE
40	5	50	High EE High NE
40	10	0	Low EE Low NE
40	10	50	High EE Low NE
40	10	0	Low EE High NE
40	10	50	High EE High NE
40	14	0	Low EE Low NE
40	14	50	High EE Low NE
40	14	0	Low EE High NE
40	14	50	High EE High NE
40	15	0	Low EE Low NE
40	15	50	High EE Low NE
40	15	0	Low EE High NE
40	15	50	High EE High NE
40	19	0	Low EE Low NE
40	19	50	High EE Low NE
40	19	0	Low EE High NE
40	19	50	High EE High NE
40	24	0	Low EE Low NE
40	24	50	High EE Low NE
40	24	0	Low EE High NE
40	24	50	High EE High NE
40	28	0	Low EE Low NE
40	28	50	High EE Low NE
40	28	0	Low EE High NE
40	28	50	High EE High NE
41	1	0	Low EE Low NE
41	1	50	High EE Low NE
41	1	5	Low EE High NE
41	1	60	High EE High NE
41	5	1	Low EE Low NE
41	5	45	High EE Low NE
41	5	1	Low EE High NE
41	5	50	High EE High NE
41	10	1	Low EE Low NE
41	10	50	High EE Low NE
41	10	65	Low EE High NE
41	10	55	High EE High NE
41	14	1	Low EE Low NE
41	14	50	High EE Low NE
41	14	60	Low EE High NE
41	14	50	High EE High NE
41	15	1	Low EE Low NE
41	15	50	High EE Low NE
41	15	60	Low EE High NE
41	15	50	High EE High NE
41	19	0	Low EE Low NE
41	19	50	High EE Low NE
41	19	60	Low EE High NE
41	19	50	High EE High NE
41	24	0	Low EE Low NE
41	24	50	High EE Low NE
41	24	50	Low EE High NE
41	24	50	High EE High NE
41	28	0	Low EE Low NE
41	28	50	High EE Low NE
41	28	50	Low EE High NE
41	28	50	High EE High NE
42	1	20	Low EE Low NE
42	1	20	High EE Low NE
42	1	80	Low EE High NE
42	1	75	High EE High NE
42	5	45	Low EE Low NE
42	5	45	High EE Low NE
42	5	80	Low EE High NE
42	5	75	High EE High NE
42	10	49	Low EE Low NE
42	10	45	High EE Low NE
42	10	75	Low EE High NE
42	10	50	High EE High NE
42	14	49	Low EE Low NE
42	14	45	High EE Low NE
42	14	75	Low EE High NE
42	14	55	High EE High NE
42	15	49	Low EE Low NE
42	15	40	High EE Low NE
42	15	75	Low EE High NE
42	15	60	High EE High NE
42	19	49	Low EE Low NE
42	19	45	High EE Low NE
42	19	75	Low EE High NE
42	19	50	High EE High NE
42	24	49	Low EE Low NE
42	24	40	High EE Low NE
42	24	70	Low EE High NE
42	24	50	High EE High NE
42	28	49	Low EE Low NE
42	28	45	High EE Low NE
42	28	75	Low EE High NE
42	28	50	High EE High NE
43	1	40	Low EE Low NE
43	1	50	High EE Low NE
43	1	60	Low EE High NE
43	1	50	High EE High NE
43	5	40	Low EE Low NE
43	5	45	High EE Low NE
43	5	55	Low EE High NE
43	5	50	High EE High NE
43	10	60	Low EE Low NE
43	10	40	High EE Low NE
43	10	55	Low EE High NE
43	10	55	High EE High NE
43	14	65	Low EE Low NE
43	14	45	High EE Low NE
43	14	60	Low EE High NE
43	14	50	High EE High NE
43	15	50	Low EE Low NE
43	15	40	High EE Low NE
43	15	50	Low EE High NE
43	15	40	High EE High NE
43	19	0	Low EE Low NE
43	19	40	High EE Low NE
43	19	0	Low EE High NE
43	19	50	High EE High NE
43	24	35	Low EE Low NE
43	24	45	High EE Low NE
43	24	60	Low EE High NE
43	24	50	High EE High NE
43	28	40	Low EE Low NE
43	28	45	High EE Low NE
43	28	50	Low EE High NE
43	28	45	High EE High NE
44	1	70	Low EE Low NE
44	1	45	High EE Low NE
44	1	80	Low EE High NE
44	1	50	High EE High NE
44	5	70	Low EE Low NE
44	5	50	High EE Low NE
44	5	80	Low EE High NE
44	5	50	High EE High NE
44	10	70	Low EE Low NE
44	10	49	High EE Low NE
44	10	80	Low EE High NE
44	10	49	High EE High NE
44	14	60	Low EE Low NE
44	14	50	High EE Low NE
44	14	75	Low EE High NE
44	14	49	High EE High NE
44	15	55	Low EE Low NE
44	15	50	High EE Low NE
44	15	60	Low EE High NE
44	15	49	High EE High NE
44	19	65	Low EE Low NE
44	19	50	High EE Low NE
44	19	55	Low EE High NE
44	19	49	High EE High NE
44	24	60	Low EE Low NE
44	24	50	High EE Low NE
44	24	70	Low EE High NE
44	24	49	High EE High NE
44	28	70	Low EE Low NE
44	28	49	High EE Low NE
44	28	80	Low EE High NE
44	28	50	High EE High NE
45	1	40	Low EE Low NE
45	1	45	High EE Low NE
45	1	60	Low EE High NE
45	1	50	High EE High NE
45	5	1	Low EE Low NE
45	5	30	High EE Low NE
45	5	50	Low EE High NE
45	5	40	High EE High NE
45	10	40	Low EE Low NE
45	10	40	High EE Low NE
45	10	50	Low EE High NE
45	10	40	High EE High NE
45	14	0	Low EE Low NE
45	14	40	High EE Low NE
45	14	50	Low EE High NE
45	14	50	High EE High NE
45	15	0	Low EE Low NE
45	15	30	High EE Low NE
45	15	55	Low EE High NE
45	15	50	High EE High NE
45	19	0	Low EE Low NE
45	19	40	High EE Low NE
45	19	50	Low EE High NE
45	19	40	High EE High NE
45	24	0	Low EE Low NE
45	24	40	High EE Low NE
45	24	0	Low EE High NE
45	24	50	High EE High NE
45	28	0	Low EE Low NE
45	28	40	High EE Low NE
45	28	0	Low EE High NE
45	28	50	High EE High NE
46	1	50	Low EE Low NE
46	1	50	High EE Low NE
46	1	50	Low EE High NE
46	1	50	High EE High NE
46	5	50	Low EE Low NE
46	5	50	High EE Low NE
46	5	50	Low EE High NE
46	5	50	High EE High NE
46	10	50	Low EE Low NE
46	10	50	High EE Low NE
46	10	50	Low EE High NE
46	10	50	High EE High NE
46	14	50	Low EE Low NE
46	14	50	High EE Low NE
46	14	50	Low EE High NE
46	14	50	High EE High NE
46	15	50	Low EE Low NE
46	15	50	High EE Low NE
46	15	50	Low EE High NE
46	15	50	High EE High NE
46	19	45	Low EE Low NE
46	19	45	High EE Low NE
46	19	45	Low EE High NE
46	19	45	High EE High NE
46	24	50	Low EE Low NE
46	24	50	High EE Low NE
46	24	50	Low EE High NE
46	24	50	High EE High NE
46	28	50	Low EE Low NE
46	28	50	High EE Low NE
46	28	50	Low EE High NE
46	28	50	High EE High NE
47	1	40	Low EE Low NE
47	1	30	High EE Low NE
47	1	50	Low EE High NE
47	1	50	High EE High NE
47	5	40	Low EE Low NE
47	5	40	High EE Low NE
47	5	50	Low EE High NE
47	5	50	High EE High NE
47	10	40	Low EE Low NE
47	10	40	High EE Low NE
47	10	50	Low EE High NE
47	10	50	High EE High NE
47	14	45	Low EE Low NE
47	14	45	High EE Low NE
47	14	50	Low EE High NE
47	14	50	High EE High NE
47	19	45	Low EE Low NE
47	19	45	High EE Low NE
47	19	50	Low EE High NE
47	19	50	High EE High NE
47	24	45	Low EE Low NE
47	24	45	High EE Low NE
47	24	50	Low EE High NE
47	24	50	High EE High NE
47	28	45	Low EE Low NE
47	28	45	High EE Low NE
47	28	50	Low EE High NE
47	28	50	High EE High NE
48	1	45	Low EE Low NE
48	1	45	High EE Low NE
48	1	60	Low EE High NE
48	1	60	High EE High NE
48	5	50	Low EE Low NE
48	5	50	High EE Low NE
48	5	50	Low EE High NE
48	5	50	High EE High NE
48	10	45	Low EE Low NE
48	10	45	High EE Low NE
48	10	85	Low EE High NE
48	10	65	High EE High NE
48	14	45	Low EE Low NE
48	14	45	High EE Low NE
48	14	55	Low EE High NE
48	14	60	High EE High NE
48	15	45	Low EE Low NE
48	15	45	High EE Low NE
48	15	55	Low EE High NE
48	15	55	High EE High NE
48	19	45	Low EE Low NE
48	19	45	High EE Low NE
48	19	55	Low EE High NE
48	19	55	High EE High NE
48	24	45	Low EE Low NE
48	24	45	High EE Low NE
48	24	55	Low EE High NE
48	24	55	High EE High NE
48	28	45	Low EE Low NE
48	28	45	High EE Low NE
48	28	55	Low EE High NE
48	28	55	High EE High NE
49	1	40	Low EE Low NE
49	1	50	High EE Low NE
49	1	35	Low EE High NE
49	1	55	High EE High NE
49	5	55	Low EE Low NE
49	5	55	High EE Low NE
49	5	45	Low EE High NE
49	5	50	High EE High NE
49	10	50	Low EE Low NE
49	10	50	High EE Low NE
49	10	60	Low EE High NE
49	10	50	High EE High NE
49	14	45	Low EE Low NE
49	14	50	High EE Low NE
49	14	45	Low EE High NE
49	14	50	High EE High NE
49	15	50	Low EE Low NE
49	15	50	High EE Low NE
49	15	50	Low EE High NE
49	15	50	High EE High NE
49	19	50	Low EE Low NE
49	19	50	High EE Low NE
49	19	50	Low EE High NE
49	19	50	High EE High NE
49	24	50	Low EE Low NE
49	24	50	High EE Low NE
49	24	50	Low EE High NE
49	24	50	High EE High NE
49	28	50	Low EE Low NE
49	28	50	High EE Low NE
49	28	50	Low EE High NE
49	28	50	High EE High NE
50	1	0	Low EE Low NE
50	1	30	High EE Low NE
50	1	0	Low EE High NE
50	1	50	High EE High NE
50	5	0	Low EE Low NE
50	5	50	High EE Low NE
50	5	50	Low EE High NE
50	5	50	High EE High NE
50	10	0	Low EE Low NE
50	10	0	High EE Low NE
50	10	50	Low EE High NE
50	10	55	High EE High NE
50	14	0	Low EE Low NE
50	14	0	High EE Low NE
50	14	50	Low EE High NE
50	14	50	High EE High NE
50	15	0	Low EE Low NE
50	15	0	High EE Low NE
50	15	50	Low EE High NE
50	15	50	High EE High NE
50	24	0	Low EE Low NE
50	24	0	High EE Low NE
50	24	50	Low EE High NE
50	24	50	High EE High NE
50	28	0	Low EE Low NE
50	28	0	High EE Low NE
50	28	50	Low EE High NE
50	28	50	High EE High NE
51	1	0	Low EE Low NE
51	1	50	High EE Low NE
51	1	0	Low EE High NE
51	1	50	High EE High NE
51	5	50	Low EE Low NE
51	5	40	High EE Low NE
51	5	50	Low EE High NE
51	5	50	High EE High NE
51	10	50	Low EE Low NE
51	10	50	High EE Low NE
51	10	50	Low EE High NE
51	10	50	High EE High NE
51	14	50	Low EE Low NE
51	14	50	High EE Low NE
51	14	50	Low EE High NE
51	14	50	High EE High NE
51	15	50	Low EE Low NE
51	15	50	High EE Low NE
51	15	50	Low EE High NE
51	15	50	High EE High NE
51	19	50	Low EE Low NE
51	19	50	High EE Low NE
51	19	50	Low EE High NE
51	19	50	High EE High NE
51	24	50	Low EE Low NE
51	24	50	High EE Low NE
51	24	50	Low EE High NE
51	24	50	High EE High NE
51	28	50	Low EE Low NE
51	28	50	High EE Low NE
51	28	50	Low EE High NE
51	28	50	High EE High NE
52	1	60	Low EE Low NE
52	1	60	High EE Low NE
52	1	60	Low EE High NE
52	1	60	High EE High NE
52	5	60	Low EE Low NE
52	5	60	High EE Low NE
52	5	60	Low EE High NE
52	5	60	High EE High NE
52	10	50	Low EE Low NE
52	10	50	High EE Low NE
52	10	50	Low EE High NE
52	10	50	High EE High NE
52	14	50	Low EE Low NE
52	14	50	High EE Low NE
52	14	50	Low EE High NE
52	14	50	High EE High NE
52	15	60	Low EE Low NE
52	15	60	High EE Low NE
52	15	60	Low EE High NE
52	15	60	High EE High NE
52	19	70	Low EE Low NE
52	19	65	High EE Low NE
52	19	65	Low EE High NE
52	19	60	High EE High NE
52	24	60	Low EE Low NE
52	24	60	High EE Low NE
52	24	60	Low EE High NE
52	24	60	High EE High NE
52	28	60	Low EE Low NE
52	28	60	High EE Low NE
52	28	60	Low EE High NE
52	28	60	High EE High NE
53	1	40	Low EE Low NE
53	1	45	High EE Low NE
53	1	50	Low EE High NE
53	1	60	High EE High NE
53	10	0	Low EE Low NE
53	10	45	High EE Low NE
53	10	90	Low EE High NE
53	10	50	High EE High NE
53	14	0	Low EE Low NE
53	14	49	High EE Low NE
53	14	65	Low EE High NE
53	14	50	High EE High NE
53	15	1	Low EE Low NE
53	15	49	High EE Low NE
53	15	70	Low EE High NE
53	15	50	High EE High NE
53	19	45	Low EE Low NE
53	19	45	High EE Low NE
53	19	70	Low EE High NE
53	19	55	High EE High NE
53	24	0	Low EE Low NE
53	24	45	High EE Low NE
53	24	70	Low EE High NE
53	24	50	High EE High NE
53	28	0	Low EE Low NE
53	28	46	High EE Low NE
53	28	60	Low EE High NE
53	28	50	High EE High NE
54	1	40	Low EE Low NE
54	1	1	High EE Low NE
54	1	100	Low EE High NE
54	1	100	High EE High NE
54	5	45	Low EE Low NE
54	5	45	High EE Low NE
54	5	45	Low EE High NE
54	5	60	High EE High NE
54	10	60	Low EE Low NE
54	10	60	High EE Low NE
54	10	60	Low EE High NE
54	10	60	High EE High NE
54	14	45	Low EE Low NE
54	14	50	High EE Low NE
54	14	45	Low EE High NE
54	14	50	High EE High NE
54	15	40	Low EE Low NE
54	15	50	High EE Low NE
54	15	40	Low EE High NE
54	15	50	High EE High NE
54	19	45	Low EE Low NE
54	19	50	High EE Low NE
54	19	45	Low EE High NE
54	19	50	High EE High NE
54	24	40	Low EE Low NE
54	24	50	High EE Low NE
54	24	40	Low EE High NE
54	24	50	High EE High NE
54	28	40	Low EE Low NE
54	28	50	High EE Low NE
54	28	40	Low EE High NE
54	28	50	High EE High NE
55	1	10	Low EE Low NE
55	1	10	High EE Low NE
55	1	10	Low EE High NE
55	1	20	High EE High NE
55	5	25	Low EE Low NE
55	5	25	High EE Low NE
55	5	25	Low EE High NE
55	5	25	High EE High NE
55	10	5	Low EE Low NE
55	10	50	High EE Low NE
55	10	10	Low EE High NE
55	10	50	High EE High NE
55	14	10	Low EE Low NE
55	14	40	High EE Low NE
55	14	10	Low EE High NE
55	14	50	High EE High NE
55	15	50	Low EE Low NE
55	15	50	High EE Low NE
55	15	50	Low EE High NE
55	15	50	High EE High NE
55	19	10	Low EE Low NE
55	19	50	High EE Low NE
55	19	50	Low EE High NE
55	19	50	High EE High NE
55	24	50	Low EE Low NE
55	24	50	High EE Low NE
55	24	50	Low EE High NE
55	24	50	High EE High NE
55	28	50	Low EE Low NE
55	28	50	High EE Low NE
55	28	50	Low EE High NE
55	28	50	High EE High NE
56	1	80	Low EE Low NE
56	1	49	High EE Low NE
56	1	57	Low EE High NE
56	1	52	High EE High NE
56	5	50	Low EE Low NE
56	5	50	High EE Low NE
56	5	55	Low EE High NE
56	5	55	High EE High NE
56	10	65	Low EE Low NE
56	10	50	High EE Low NE
56	10	60	Low EE High NE
56	10	60	High EE High NE
56	14	45	Low EE Low NE
56	14	50	High EE Low NE
56	14	70	Low EE High NE
56	14	55	High EE High NE
56	15	45	Low EE Low NE
56	15	45	High EE Low NE
56	15	65	Low EE High NE
56	15	55	High EE High NE
56	19	50	Low EE Low NE
56	19	45	High EE Low NE
56	19	70	Low EE High NE
56	19	60	High EE High NE
56	28	45	Low EE Low NE
56	28	50	High EE Low NE
56	28	65	Low EE High NE
56	28	55	High EE High NE
57	1	49	Low EE Low NE
57	1	49	High EE Low NE
57	1	100	Low EE High NE
57	1	75	High EE High NE
57	5	70	Low EE Low NE
57	5	50	High EE Low NE
57	5	60	Low EE High NE
57	5	50	High EE High NE
57	10	50	Low EE Low NE
57	10	50	High EE Low NE
57	10	68	Low EE High NE
57	10	60	High EE High NE
57	14	50	Low EE Low NE
57	14	50	High EE Low NE
57	14	60	Low EE High NE
57	14	50	High EE High NE
57	15	50	Low EE Low NE
57	15	50	High EE Low NE
57	15	60	Low EE High NE
57	15	60	High EE High NE
57	19	50	Low EE Low NE
57	19	50	High EE Low NE
57	19	60	Low EE High NE
57	19	60	High EE High NE
57	24	50	Low EE Low NE
57	24	50	High EE Low NE
57	24	60	Low EE High NE
57	24	60	High EE High NE
57	28	50	Low EE Low NE
57	28	50	High EE Low NE
57	28	60	Low EE High NE
57	28	60	High EE High NE
58	1	20	Low EE Low NE
58	1	20	High EE Low NE
58	1	20	Low EE High NE
58	1	50	High EE High NE
58	5	50	Low EE Low NE
58	5	50	High EE Low NE
58	5	50	Low EE High NE
58	5	50	High EE High NE
58	10	50	Low EE Low NE
58	10	50	High EE Low NE
58	10	50	Low EE High NE
58	10	50	High EE High NE
58	14	50	Low EE Low NE
58	14	50	High EE Low NE
58	14	50	Low EE High NE
58	14	50	High EE High NE
58	15	5	Low EE Low NE
58	15	50	High EE Low NE
58	15	5	Low EE High NE
58	15	50	High EE High NE
58	19	0	Low EE Low NE
58	19	50	High EE Low NE
58	19	0	Low EE High NE
58	19	50	High EE High NE
58	24	0	Low EE Low NE
58	24	50	High EE Low NE
58	24	0	Low EE High NE
58	24	50	High EE High NE
58	28	0	Low EE Low NE
58	28	50	High EE Low NE
58	28	0	Low EE High NE
58	28	50	High EE High NE
60	1	50	Low EE Low NE
60	1	40	High EE Low NE
60	1	50	Low EE High NE
60	1	50	High EE High NE
60	5	40	Low EE Low NE
60	5	40	High EE Low NE
60	5	50	Low EE High NE
60	5	50	High EE High NE
60	10	50	Low EE Low NE
60	10	40	High EE Low NE
60	10	55	Low EE High NE
60	10	45	High EE High NE
60	14	50	Low EE Low NE
60	14	40	High EE Low NE
60	14	50	Low EE High NE
60	14	45	High EE High NE
60	15	50	Low EE Low NE
60	15	40	High EE Low NE
60	15	55	Low EE High NE
60	15	45	High EE High NE
60	19	50	Low EE Low NE
60	19	40	High EE Low NE
60	19	55	Low EE High NE
60	19	45	High EE High NE
60	28	50	Low EE Low NE
60	28	40	High EE Low NE
60	28	55	Low EE High NE
60	28	45	High EE High NE
61	1	0	Low EE Low NE
61	1	35	High EE Low NE
61	1	70	Low EE High NE
61	1	60	High EE High NE
61	5	0	Low EE Low NE
61	5	25	High EE Low NE
61	5	75	Low EE High NE
61	5	50	High EE High NE
61	10	1	Low EE Low NE
61	10	20	High EE Low NE
61	10	60	Low EE High NE
61	10	50	High EE High NE
61	14	1	Low EE Low NE
61	14	30	High EE Low NE
61	14	65	Low EE High NE
61	14	55	High EE High NE
61	15	1	Low EE Low NE
61	15	35	High EE Low NE
61	15	70	Low EE High NE
61	15	50	High EE High NE
61	19	2	Low EE Low NE
61	19	30	High EE Low NE
61	19	70	Low EE High NE
61	19	50	High EE High NE
61	24	0	Low EE Low NE
61	24	30	High EE Low NE
61	24	70	Low EE High NE
61	24	50	High EE High NE
61	28	0	Low EE Low NE
61	28	35	High EE Low NE
61	28	70	Low EE High NE
61	28	55	High EE High NE
62	1	50	Low EE Low NE
62	1	40	High EE Low NE
62	1	60	Low EE High NE
62	1	50	High EE High NE
62	5	40	Low EE Low NE
62	5	50	High EE Low NE
62	5	50	Low EE High NE
62	5	40	High EE High NE
62	10	50	Low EE Low NE
62	10	40	High EE Low NE
62	10	55	Low EE High NE
62	10	45	High EE High NE
62	14	50	Low EE Low NE
62	14	40	High EE Low NE
62	14	55	Low EE High NE
62	14	45	High EE High NE
62	15	50	Low EE Low NE
62	15	40	High EE Low NE
62	15	55	Low EE High NE
62	15	45	High EE High NE
62	19	50	Low EE Low NE
62	19	40	High EE Low NE
62	19	55	Low EE High NE
62	19	45	High EE High NE
62	28	50	Low EE Low NE
62	28	40	High EE Low NE
62	28	55	Low EE High NE
62	28	45	High EE High NE
63	1	50	Low EE Low NE
63	1	50	High EE Low NE
63	1	50	Low EE High NE
63	1	50	High EE High NE
63	5	0	Low EE Low NE
63	5	40	High EE Low NE
63	5	0	Low EE High NE
63	5	50	High EE High NE
63	10	0	Low EE Low NE
63	10	40	High EE Low NE
63	10	60	Low EE High NE
63	10	50	High EE High NE
63	14	0	Low EE Low NE
63	14	40	High EE Low NE
63	14	0	Low EE High NE
63	14	50	High EE High NE
63	15	0	Low EE Low NE
63	15	40	High EE Low NE
63	15	0	Low EE High NE
63	15	50	High EE High NE
63	19	0	Low EE Low NE
63	19	50	High EE Low NE
63	19	0	Low EE High NE
63	19	50	High EE High NE
63	24	0	Low EE Low NE
63	24	40	High EE Low NE
63	24	0	Low EE High NE
63	24	50	High EE High NE
63	28	0	Low EE Low NE
63	28	40	High EE Low NE
63	28	0	Low EE High NE
63	28	50	High EE High NE
64	1	80	Low EE Low NE
64	1	50	High EE Low NE
64	1	70	Low EE High NE
64	1	50	High EE High NE
64	5	60	Low EE Low NE
64	5	40	High EE Low NE
64	5	60	Low EE High NE
64	5	40	High EE High NE
64	10	60	Low EE Low NE
64	10	45	High EE Low NE
64	10	60	Low EE High NE
64	10	50	High EE High NE
64	14	50	Low EE Low NE
64	14	45	High EE Low NE
64	14	60	Low EE High NE
64	14	45	High EE High NE
64	15	60	Low EE Low NE
64	15	40	High EE Low NE
64	15	55	Low EE High NE
64	15	45	High EE High NE
64	19	0	Low EE Low NE
64	19	40	High EE Low NE
64	19	0	Low EE High NE
64	19	40	High EE High NE
64	24	0	Low EE Low NE
64	24	40	High EE Low NE
64	24	0	Low EE High NE
64	24	40	High EE High NE
64	28	0	Low EE Low NE
64	28	50	High EE Low NE
64	28	0	Low EE High NE
64	28	50	High EE High NE
65	1	80	Low EE Low NE
65	1	50	High EE Low NE
65	1	70	Low EE High NE
65	1	50	High EE High NE
65	5	40	Low EE Low NE
65	5	40	High EE Low NE
65	5	50	Low EE High NE
65	5	60	High EE High NE
65	10	50	Low EE Low NE
65	10	40	High EE Low NE
65	10	50	Low EE High NE
65	10	50	High EE High NE
65	14	50	Low EE Low NE
65	14	50	High EE Low NE
65	14	50	Low EE High NE
65	14	50	High EE High NE
65	15	50	Low EE Low NE
65	15	50	High EE Low NE
65	15	50	Low EE High NE
65	15	50	High EE High NE
65	19	50	Low EE Low NE
65	19	40	High EE Low NE
65	19	50	Low EE High NE
65	19	50	High EE High NE
65	24	0	Low EE Low NE
65	24	0	High EE Low NE
65	24	0	Low EE High NE
65	24	50	High EE High NE
65	28	50	Low EE Low NE
65	28	50	High EE Low NE
65	28	50	Low EE High NE
65	28	50	High EE High NE
66	1	45	Low EE Low NE
66	1	45	High EE Low NE
66	1	60	Low EE High NE
66	1	60	High EE High NE
66	5	35	Low EE Low NE
66	5	40	High EE Low NE
66	5	70	Low EE High NE
66	5	60	High EE High NE
66	10	45	Low EE Low NE
66	10	45	High EE Low NE
66	10	55	Low EE High NE
66	10	55	High EE High NE
66	14	45	Low EE Low NE
66	14	45	High EE Low NE
66	14	55	Low EE High NE
66	14	55	High EE High NE
66	15	45	Low EE Low NE
66	15	45	High EE Low NE
66	15	55	Low EE High NE
66	15	55	High EE High NE
66	19	45	Low EE Low NE
66	19	45	High EE Low NE
66	19	55	Low EE High NE
[truncated: 6,429 more rows]

## Sheet: Fig. 2b
ID	Empirical Expectations Influence	Normative Expectations Influence	Behavioural type
1	-5	2.5	Threshold driven
2	0	0	Unconditional
3	-7.14286	27.1429	Normative cooperator
4	25.2143	19.6429	Social norm follower
5	-14.6429	-0.357143	Threshold driven
6	10.7143	13.5714	Unconditional
7	-4.28571	15.1429	Threshold driven
8	18	-8	Unconditional
9	7.92857	4.21429	Unconditional
10	-7.5	11.6667	Threshold driven
11	3.57143	8.57143	Unconditional
12	-3.57143	8.57143	Threshold driven
13	2.42857	28.1429	Normative cooperator
14	38.5	2.92857	Empirical cooperator
15	-4.64286	1.07143	Threshold driven
16	31.7857	7.5	Empirical cooperator
17	-7.78571	12.7857	Threshold driven
18	-33.3333	0	Threshold driven
19	-12.7	18.1	Threshold driven
20	0	0	Unconditional
21	-11.4286	-3.55271e-15	Threshold driven
22	-11.4286	0	Threshold driven
23	2.85714	44.2857	Normative cooperator
24	22.5	28.2143	Social norm follower
25	-16.0714	8.21429	Threshold driven
26	13.2857	32.5714	Normative cooperator
27	-4.28571	2.85714	Threshold driven
28	9.28571	47.1429	Normative cooperator
29	-21.4286	1.42857	Threshold driven
30	-7.85714	-2.85714	Threshold driven
31	-0.714286	0.714286	Unconditional
32	6.57143	46.5714	Normative cooperator
33	7.07143	2.92857	Unconditional
34	0	8	Unconditional
35	-1.42857	0	Unconditional
36	4.64286	45.3571	Normative cooperator
37	3.5	14.5	Unconditional
38	1.07143	22.5	Normative cooperator
39	12.1429	34.2857	Normative cooperator
40	50	0	Empirical cooperator
41	25	25.1429	Social norm follower
42	-12.0714	19.3571	Threshold driven
43	1.42857	5.71429	Unconditional
44	-18.3571	3.35714	Threshold driven
45	20.2857	19.5714	Social norm follower
46	0	0	Unconditional
47	0	6.66667	Unconditional
48	-1.07143	11.7857	Unconditional
49	0.357143	-0.357143	Unconditional
50	4.58333	46.25	Normative cooperator
51	-0.714286	0.714286	Unconditional
52	-0.714286	-0.714286	Unconditional
53	9.41667	33.75	Normative cooperator
54	6.78571	1.07143	Unconditional
55	13.9286	3.92857	Unconditional
56	-4.58333	11.25	Threshold driven
57	-3.42857	7.71429	Threshold driven
58	27.8571	0	Empirical cooperator
60	-7.91667	5.41667	Threshold driven
61	5.71429	45	Normative cooperator
62	-8.33333	4.16667	Threshold driven
63	41.4286	8.57143	Empirical cooperator
64	10.3571	1.07143	Unconditional
65	2.85714	7.14286	Unconditional
66	-0.357143	11.7857	Unconditional
67	12.4286	36.1429	Normative cooperator
68	7.5	6.07143	Unconditional
69	10.7143	0.714286	Unconditional
70	-0.714286	-0.714286	Unconditional
71	11.4286	1.42857	Unconditional
72	-6.42857	35	Normative cooperator
73	-5.16667	2.33333	Threshold driven
74	5	2.14286	Unconditional
75	-20.7143	2.85714	Threshold driven
76	50	0	Empirical cooperator
77	-12.5	3.21429	Threshold driven
78	-7	16	Threshold driven
79	-0.214286	2.5	Unconditional
80	10.0714	26.5	Normative cooperator
81	20	31.4286	Social norm follower
82	34.6429	3.92857	Empirical cooperator
83	25.3571	24.6429	Social norm follower
84	0.857143	12.5714	Unconditional
85	-0.571429	0.857143	Unconditional
86	7.85714	-0.714286	Unconditional
87	-9.64286	1.07143	Threshold driven
88	12.5	23.2143	Social norm follower
89	41.7857	8.21429	Empirical cooperator
90	-6.42857	10.7143	Threshold driven
91	3.21429	19.6429	Normative cooperator
92	6.78571	28.9286	Normative cooperator
93	-12.8571	8.57143	Threshold driven
94	-2.14286	5	Unconditional
95	17.5	25.3571	Social norm follower
96	-13.5714	-2.14286	Threshold driven
97	-7.5	11.7857	Threshold driven
98	-7.35714	26.9286	Normative cooperator
99	1.07143	8.92857	Unconditional
100	25.3571	8.92857	Social norm follower
101	2.14286	7.14286	Unconditional
102	-9.64286	1.07143	Threshold driven
103	-1.42857	0	Unconditional
104	-6.42857	9.28571	Threshold driven
105	-1.07143	3.21429	Unconditional
106	-1.78571	15.3571	Threshold driven
107	-9.28571	4.28571	Threshold driven
108	-3.75	12.0833	Threshold driven
109	3.57143	2.14286	Unconditional
110	46.4286	3.57143	Empirical cooperator
111	7.5	24.1667	Normative cooperator
112	-5.71429	10	Threshold driven
113	7.16667	15.5	Unconditional
114	-0.357143	8.92857	Unconditional
115	1.35714	2.92857	Unconditional
116	50	0	Empirical cooperator
117	2.14286	5.71429	Unconditional
118	0	0	Unconditional
119	-7.14286	2.85714	Threshold driven
120	2.08333	22.9167	Normative cooperator
121	-0.357143	0.357143	Unconditional
122	0	5.83333	Unconditional
123	-1.42857	6.42857	Unconditional
124	0.357143	18.9286	Unconditional
125	-4.64286	12.5	Threshold driven
126	21	25.5	Social norm follower
127	3.75	-2.5	Unconditional
128	15	0	Unconditional
129	2.85714	21.4286	Normative cooperator
130	-7.71429	0.714286	Threshold driven
131	-8.33333	15	Threshold driven
132	-1.42857	1.42857	Unconditional
133	9.28571	12.1429	Unconditional
134	-10	0	Threshold driven
135	-16.6667	25	Threshold driven
136	-7.5	4.64286	Threshold driven
137	-7.21429	10.6429	Threshold driven
138	-6.78571	3.92857	Threshold driven
139	13.5714	3.57143	Unconditional
140	0	0	Unconditional
142	-0.785714	10.0714	Unconditional
143	-10.7143	0.714286	Threshold driven
144	-2.85714	4.28571	Unconditional
145	15.7143	10	Social norm follower
146	23.5714	26.8571	Social norm follower
147	-7.85714	12.8571	Threshold driven
148	21.4286	28.5714	Social norm follower
149	-1.42857	24.2857	Normative cooperator
150	-1.78571	1.78571	Unconditional
151	0	0	Unconditional
152	50	0	Empirical cooperator
153	-6.42857	0.714286	Threshold driven
155	0.0714286	1.07143	Unconditional
156	-12.7143	3	Threshold driven
157	1.07143	8.21429	Unconditional
158	3.21429	0.357143	Unconditional
159	50	0	Empirical cooperator
160	-6.28571	14.1429	Threshold driven
161	9.28571	33.5714	Normative cooperator
162	-3.2	3.2	Unconditional
163	-2.5	-4.64286	Unconditional
164	8.75	4.58333	Unconditional
166	-8.75	8.75	Threshold driven
167	25	25	Social norm follower
168	7.42857	28.2857	Normative cooperator
170	0	5.85714	Unconditional
172	45	5	Empirical cooperator
173	2.5	2.5	Unconditional
174	0	50	Normative cooperator
175	-7.64286	19.0714	Threshold driven
176	2.5	12.6429	Unconditional
177	19.2857	30.7143	Social norm follower
178	40.3571	6.07143	Empirical cooperator
179	0	3.33333	Unconditional
180	18.9286	29.6429	Social norm follower
181	8.33333	0	Unconditional
183	-11.0714	-1.78571	Threshold driven
184	2.91667	9.58333	Unconditional
186	-20.3571	1.07143	Threshold driven
187	50.7143	0.714286	Empirical cooperator
188	50	0	Empirical cooperator
189	-6	6.85714	Threshold driven
190	35	-6.66667	Empirical cooperator
191	35	15	Empirical cooperator
193	28.5714	4.28571	Empirical cooperator
194	45.7143	0	Empirical cooperator
195	-2	18	Threshold driven
196	50.7857	1.07143	Empirical cooperator
197	15	35	Normative cooperator
198	-9.57143	9	Threshold driven
199	32.1429	3.57143	Empirical cooperator
200	-10.3571	3.92857	Threshold driven
202	49.0714	8.21429	Empirical cooperator
203	-2.64286	46.9286	Normative cooperator
204	15	15	Social norm follower
205	-7.5	15	Threshold driven
206	3.21429	7.5	Unconditional
208	19.6429	22.5	Social norm follower
209	16.4286	10	Social norm follower
210	15.4167	7.91667	Unconditional
211	-15.0714	2.21429	Threshold driven
212	40	0.714286	Empirical cooperator
213	0	0	Unconditional
214	18.5714	8.85714	Social norm follower
215	-1.42857	22.1429	Normative cooperator
216	6.7	23.9	Normative cooperator
217	-2.92857	6.5	Unconditional
219	16.0714	6.07143	Unconditional
220	12.9167	7.91667	Unconditional
221	1.77636e-15	32.1429	Normative cooperator
222	-2.57143	23.5714	Normative cooperator
223	0	15	Unconditional
225	28.5714	21.4286	Social norm follower
226	20	20	Social norm follower
227	-1.66667	0	Unconditional
228	-2.85714	2.85714	Unconditional
229	-1.07143	4.92857	Unconditional
230	0	0	Unconditional
231	19.2857	28.5714	Social norm follower
232	0.357143	11.0714	Unconditional
233	50	0	Empirical cooperator
234	15.7143	19.2857	Social norm follower
235	11.0714	32.5	Normative cooperator
236	24.1667	29.1667	Social norm follower
237	0	5.71429	Unconditional
238	-7.5	0	Threshold driven
239	45	5	Empirical cooperator
241	-3.92857	13.9286	Threshold driven
242	36.0714	4.64286	Empirical cooperator
245	-5.28571	15.4286	Threshold driven
247	-0.714286	5	Unconditional
248	-4.28571	40	Normative cooperator
249	-2.5	10.3571	Threshold driven
250	3.33333	46.6667	Normative cooperator
251	-19.2857	8.57143	Threshold driven
252	-9.28571	-0.714286	Threshold driven
253	9.64286	43.9286	Normative cooperator
254	-0.714286	0.714286	Unconditional
255	10.2857	39.7143	Normative cooperator
256	0.5	9.78571	Unconditional
257	37.1429	14.2857	Empirical cooperator
259	-5.35714	9.64286	Threshold driven
262	-7	11.8571	Threshold driven
263	4.28571	4.28571	Unconditional
264	8.75	31.25	Normative cooperator
265	0	0	Unconditional
266	0.916667	11.4167	Unconditional
267	-2.5	9.64286	Unconditional
268	0	0	Unconditional
269	0	0	Unconditional
270	-6.78571	-1.07143	Threshold driven
271	0	0	Unconditional
272	-7.5	5.83333	Threshold driven
274	0.416667	1.25	Unconditional
275	50	0	Empirical cooperator
276	30.8571	19.1429	Social norm follower
277	-10.7143	0	Threshold driven
278	49.1667	0	Empirical cooperator
279	-3.64286	3.07143	Unconditional
280	-6.42857	6.42857	Threshold driven
281	1.42857	37.1429	Normative cooperator
282	-1	8	Unconditional
283	-12.8571	2.85714	Threshold driven
284	45.8333	4.16667	Empirical cooperator
285	2.42857	3.14286	Unconditional
286	0.416667	6.25	Unconditional
287	21.0714	28.9286	Social norm follower
289	-4.14286	28.7143	Normative cooperator
291	20	5	Social norm follower
292	-0.428571	12.4286	Unconditional
293	9.28571	0.714286	Unconditional
294	-3.92857	2.5	Unconditional
295	24.2857	22.8571	Social norm follower
296	9.28571	13.5714	Unconditional
297	25.2143	23.7857	Social norm follower
298	-1.57143	0.571429	Unconditional
299	35.0833	-6.58333	Empirical cooperator

## Sheet: Fig. 3a
Treatment	Round	High collective risk probability	Mean social norm strength	Mean contribution
High (0.9) to Low (0.6)	1	1	0.575797	58.1769
High (0.9) to Low (0.6)	2	1	0.643667	56.0811
High (0.9) to Low (0.6)	3	1	0.71946	53.3082
High (0.9) to Low (0.6)	4	1	0.747608	51.6944
High (0.9) to Low (0.6)	5	1	0.754973	52.7639
High (0.9) to Low (0.6)	6	1	0.780995	53.6531
High (0.9) to Low (0.6)	7	1	0.795873	52.2
High (0.9) to Low (0.6)	8	1	0.799852	52.7568
High (0.9) to Low (0.6)	9	1	0.806805	52.0548
High (0.9) to Low (0.6)	10	1	0.805398	52.6081
High (0.9) to Low (0.6)	11	1	0.824917	52.2877
High (0.9) to Low (0.6)	12	1	0.816099	52.0764
High (0.9) to Low (0.6)	13	1	0.832197	52.0205
High (0.9) to Low (0.6)	14	1	0.827519	51.8919
High (0.9) to Low (0.6)	15	0	0.754432	49.2897
High (0.9) to Low (0.6)	16	0	0.788478	50.1757
High (0.9) to Low (0.6)	17	0	0.771956	49.415
High (0.9) to Low (0.6)	18	0	0.762146	49.0833
High (0.9) to Low (0.6)	19	0	0.768869	48.2207
High (0.9) to Low (0.6)	20	0	0.752408	48.6364
High (0.9) to Low (0.6)	21	0	0.755989	47.966
High (0.9) to Low (0.6)	22	0	0.757122	47.3287
High (0.9) to Low (0.6)	23	0	0.748733	46.9028
High (0.9) to Low (0.6)	24	0	0.741661	47.8085
High (0.9) to Low (0.6)	25	0	0.730847	46.0625
High (0.9) to Low (0.6)	26	0	0.728825	46.3451
High (0.9) to Low (0.6)	27	0	0.707428	46.469
High (0.9) to Low (0.6)	28	0	0.719146	45.2083
Low (0.6) to High (0.9)	1	0	0.560407	54.0752
Low (0.6) to High (0.9)	2	0	0.661362	51.8788
Low (0.6) to High (0.9)	3	0	0.6626	47.5039
Low (0.6) to High (0.9)	4	0	0.693487	47.35
Low (0.6) to High (0.9)	5	0	0.684803	49.5656
Low (0.6) to High (0.9)	6	0	0.69117	48.536
Low (0.6) to High (0.9)	7	0	0.697673	47.7787
Low (0.6) to High (0.9)	8	0	0.672853	46.7823
Low (0.6) to High (0.9)	9	0	0.703119	49.152
Low (0.6) to High (0.9)	10	0	0.723689	46.8537
Low (0.6) to High (0.9)	11	0	0.659236	46.6198
Low (0.6) to High (0.9)	12	0	0.681039	45.1724
Low (0.6) to High (0.9)	13	0	0.689043	46.4
Low (0.6) to High (0.9)	14	0	0.68276	46.7213
Low (0.6) to High (0.9)	15	1	0.756458	52.2602
Low (0.6) to High (0.9)	16	1	0.77774	52.0917
Low (0.6) to High (0.9)	17	1	0.788537	51.2797
Low (0.6) to High (0.9)	18	1	0.785768	50.8655
Low (0.6) to High (0.9)	19	1	0.805393	50.2281
Low (0.6) to High (0.9)	20	1	0.819591	50.6833
Low (0.6) to High (0.9)	21	1	0.835879	50.5462
Low (0.6) to High (0.9)	22	1	0.822418	49.9412
Low (0.6) to High (0.9)	23	1	0.821955	51.4474
Low (0.6) to High (0.9)	24	1	0.828541	51.4786
Low (0.6) to High (0.9)	25	1	0.815433	50.2768
Low (0.6) to High (0.9)	26	1	0.847755	50.4091
Low (0.6) to High (0.9)	27	1	0.841748	51.6154
Low (0.6) to High (0.9)	28	1	0.832202	50.8644

## Sheet: Fig. 3b
Treatment	Round	Group ID	Norm strength
High (0.9) to Low (0.6)	1	10101	0.734137
High (0.9) to Low (0.6)	1	10102	0.738255
High (0.9) to Low (0.6)	1	10103	0.569057
High (0.9) to Low (0.6)	1	10104	0.609812
High (0.9) to Low (0.6)	1	10105	0.298564
High (0.9) to Low (0.6)	1	10106	0.45244
High (0.9) to Low (0.6)	1	10107	0.433476
High (0.9) to Low (0.6)	1	10108	0.521957
High (0.9) to Low (0.6)	1	10109	0.65787
High (0.9) to Low (0.6)	1	10110	0.400747
High (0.9) to Low (0.6)	1	10111	0.693777
High (0.9) to Low (0.6)	1	10112	0.660965
High (0.9) to Low (0.6)	1	10113	0.509157
High (0.9) to Low (0.6)	1	10114	0.624136
High (0.9) to Low (0.6)	1	10115	0.593519
High (0.9) to Low (0.6)	1	10116	0.69948
High (0.9) to Low (0.6)	1	10117	0.64405
High (0.9) to Low (0.6)	1	10118	0.579732
High (0.9) to Low (0.6)	1	10119	0.55057
High (0.9) to Low (0.6)	1	10120	0.59199
High (0.9) to Low (0.6)	1	10121	0.465636
High (0.9) to Low (0.6)	1	10122	0.436283
High (0.9) to Low (0.6)	1	10123	0.733605
High (0.9) to Low (0.6)	1	10124	0.727131
High (0.9) to Low (0.6)	1	10125	0.46859
High (0.9) to Low (0.6)	2	10201	0.703952
High (0.9) to Low (0.6)	2	10202	0.649923
High (0.9) to Low (0.6)	2	10203	0.457494
High (0.9) to Low (0.6)	2	10204	0.503693
High (0.9) to Low (0.6)	2	10205	0.773474
High (0.9) to Low (0.6)	2	10206	0.731963
High (0.9) to Low (0.6)	2	10207	0.614828
High (0.9) to Low (0.6)	2	10208	0.637938
High (0.9) to Low (0.6)	2	10209	0.636437
High (0.9) to Low (0.6)	2	10210	0.437941
High (0.9) to Low (0.6)	2	10211	0.666434
High (0.9) to Low (0.6)	2	10212	0.728678
High (0.9) to Low (0.6)	2	10213	0.725226
High (0.9) to Low (0.6)	2	10214	0.68321
High (0.9) to Low (0.6)	2	10215	0.347625
High (0.9) to Low (0.6)	2	10216	0.728144
High (0.9) to Low (0.6)	2	10217	0.706466
High (0.9) to Low (0.6)	2	10218	0.53941
High (0.9) to Low (0.6)	2	10219	0.566285
High (0.9) to Low (0.6)	2	10220	0.749777
High (0.9) to Low (0.6)	2	10221	0.597594
High (0.9) to Low (0.6)	2	10222	0.779571
High (0.9) to Low (0.6)	2	10223	0.604382
High (0.9) to Low (0.6)	2	10224	0.568032
High (0.9) to Low (0.6)	2	10225	0.953186
High (0.9) to Low (0.6)	3	10301	0.754293
High (0.9) to Low (0.6)	3	10302	0.777865
High (0.9) to Low (0.6)	3	10303	0.60183
High (0.9) to Low (0.6)	3	10304	0.681442
High (0.9) to Low (0.6)	3	10305	0.752156
High (0.9) to Low (0.6)	3	10306	0.677566
High (0.9) to Low (0.6)	3	10307	0.516451
High (0.9) to Low (0.6)	3	10308	0.777904
High (0.9) to Low (0.6)	3	10309	0.699819
High (0.9) to Low (0.6)	3	10310	0.575654
High (0.9) to Low (0.6)	3	10311	0.810199
High (0.9) to Low (0.6)	3	10312	0.722481
High (0.9) to Low (0.6)	3	10313	0.524947
High (0.9) to Low (0.6)	3	10314	0.751781
High (0.9) to Low (0.6)	3	10315	0.822046
High (0.9) to Low (0.6)	3	10316	0.696849
High (0.9) to Low (0.6)	3	10317	0.726853
High (0.9) to Low (0.6)	3	10318	0.817792
High (0.9) to Low (0.6)	3	10319	0.817583
High (0.9) to Low (0.6)	3	10320	0.670298
High (0.9) to Low (0.6)	3	10321	0.762396
High (0.9) to Low (0.6)	3	10322	0.790173
High (0.9) to Low (0.6)	3	10323	0.7195
High (0.9) to Low (0.6)	3	10324	0.849046
High (0.9) to Low (0.6)	3	10325	0.689569
High (0.9) to Low (0.6)	4	10401	0.820445
High (0.9) to Low (0.6)	4	10402	0.714983
High (0.9) to Low (0.6)	4	10403	0.684584
High (0.9) to Low (0.6)	4	10404	0.776314
High (0.9) to Low (0.6)	4	10405	0.593669
High (0.9) to Low (0.6)	4	10406	0.814953
High (0.9) to Low (0.6)	4	10407	0.654119
High (0.9) to Low (0.6)	4	10408	0.771057
High (0.9) to Low (0.6)	4	10409	0.679649
High (0.9) to Low (0.6)	4	10410	0.773965
High (0.9) to Low (0.6)	4	10411	0.740144
High (0.9) to Low (0.6)	4	10412	0.702683
High (0.9) to Low (0.6)	4	10413	0.720889
High (0.9) to Low (0.6)	4	10414	0.774035
High (0.9) to Low (0.6)	4	10415	0.845962
High (0.9) to Low (0.6)	4	10416	0.748085
High (0.9) to Low (0.6)	4	10417	0.817659
High (0.9) to Low (0.6)	4	10418	0.564022
High (0.9) to Low (0.6)	4	10419	0.72552
High (0.9) to Low (0.6)	4	10420	0.677337
High (0.9) to Low (0.6)	4	10421	0.798198
High (0.9) to Low (0.6)	4	10422	0.789971
High (0.9) to Low (0.6)	4	10423	0.861371
High (0.9) to Low (0.6)	4	10424	0.823574
High (0.9) to Low (0.6)	4	10425	0.817007
High (0.9) to Low (0.6)	5	10501	0.786698
High (0.9) to Low (0.6)	5	10502	0.65959
High (0.9) to Low (0.6)	5	10503	0.729769
High (0.9) to Low (0.6)	5	10504	0.724825
High (0.9) to Low (0.6)	5	10505	0.784962
High (0.9) to Low (0.6)	5	10506	0.683388
High (0.9) to Low (0.6)	5	10507	0.856042
High (0.9) to Low (0.6)	5	10508	0.797178
High (0.9) to Low (0.6)	5	10509	0.698263
High (0.9) to Low (0.6)	5	10510	0.708965
High (0.9) to Low (0.6)	5	10511	0.776223
High (0.9) to Low (0.6)	5	10512	0.637681
High (0.9) to Low (0.6)	5	10513	0.759374
High (0.9) to Low (0.6)	5	10514	0.772741
High (0.9) to Low (0.6)	5	10515	0.753001
High (0.9) to Low (0.6)	5	10516	0.709487
High (0.9) to Low (0.6)	5	10517	0.863991
High (0.9) to Low (0.6)	5	10518	0.750335
High (0.9) to Low (0.6)	5	10519	0.788446
High (0.9) to Low (0.6)	5	10520	0.640227
High (0.9) to Low (0.6)	5	10521	0.792374
High (0.9) to Low (0.6)	5	10522	0.754858
High (0.9) to Low (0.6)	5	10523	0.861655
High (0.9) to Low (0.6)	5	10524	0.829288
High (0.9) to Low (0.6)	6	10601	0.738099
High (0.9) to Low (0.6)	6	10602	0.819613
High (0.9) to Low (0.6)	6	10603	0.840116
High (0.9) to Low (0.6)	6	10604	0.782677
High (0.9) to Low (0.6)	6	10605	0.872492
High (0.9) to Low (0.6)	6	10606	0.750265
High (0.9) to Low (0.6)	6	10607	0.709561
High (0.9) to Low (0.6)	6	10608	0.817079
High (0.9) to Low (0.6)	6	10609	0.799241
High (0.9) to Low (0.6)	6	10610	0.836334
High (0.9) to Low (0.6)	6	10611	0.81022
High (0.9) to Low (0.6)	6	10612	0.811589
High (0.9) to Low (0.6)	6	10613	0.82179
High (0.9) to Low (0.6)	6	10614	0.76042
High (0.9) to Low (0.6)	6	10615	0.78226
High (0.9) to Low (0.6)	6	10616	0.757052
High (0.9) to Low (0.6)	6	10617	0.70835
High (0.9) to Low (0.6)	6	10618	0.695766
High (0.9) to Low (0.6)	6	10619	0.885918
High (0.9) to Low (0.6)	6	10620	0.798334
High (0.9) to Low (0.6)	6	10621	0.737104
High (0.9) to Low (0.6)	6	10622	0.74961
High (0.9) to Low (0.6)	6	10623	0.747249
High (0.9) to Low (0.6)	6	10624	0.75408
High (0.9) to Low (0.6)	6	10625	0.739664
High (0.9) to Low (0.6)	7	10701	0.805735
High (0.9) to Low (0.6)	7	10702	0.857826
High (0.9) to Low (0.6)	7	10703	0.874635
High (0.9) to Low (0.6)	7	10704	0.703379
High (0.9) to Low (0.6)	7	10705	0.818861
High (0.9) to Low (0.6)	7	10706	0.741029
High (0.9) to Low (0.6)	7	10707	0.802847
High (0.9) to Low (0.6)	7	10708	0.73862
High (0.9) to Low (0.6)	7	10709	0.839226
High (0.9) to Low (0.6)	7	10710	0.722871
High (0.9) to Low (0.6)	7	10711	0.837345
High (0.9) to Low (0.6)	7	10712	0.834103
High (0.9) to Low (0.6)	7	10713	0.784518
High (0.9) to Low (0.6)	7	10714	0.864139
High (0.9) to Low (0.6)	7	10715	0.844326
High (0.9) to Low (0.6)	7	10716	0.757304
High (0.9) to Low (0.6)	7	10717	0.79112
High (0.9) to Low (0.6)	7	10718	0.872223
High (0.9) to Low (0.6)	7	10719	0.799071
High (0.9) to Low (0.6)	7	10720	0.789408
High (0.9) to Low (0.6)	7	10721	0.794866
High (0.9) to Low (0.6)	7	10722	0.78808
High (0.9) to Low (0.6)	7	10723	0.605597
High (0.9) to Low (0.6)	7	10724	0.83382
High (0.9) to Low (0.6)	8	10801	0.885292
High (0.9) to Low (0.6)	8	10802	0.721448
High (0.9) to Low (0.6)	8	10803	0.825111
High (0.9) to Low (0.6)	8	10804	0.854223
High (0.9) to Low (0.6)	8	10805	0.872017
High (0.9) to Low (0.6)	8	10806	0.803369
High (0.9) to Low (0.6)	8	10807	0.802375
High (0.9) to Low (0.6)	8	10808	0.871094
High (0.9) to Low (0.6)	8	10809	0.787028
High (0.9) to Low (0.6)	8	10810	0.847005
High (0.9) to Low (0.6)	8	10811	0.824473
High (0.9) to Low (0.6)	8	10812	0.843565
High (0.9) to Low (0.6)	8	10813	0.719707
High (0.9) to Low (0.6)	8	10814	0.703795
High (0.9) to Low (0.6)	8	10815	0.777407
High (0.9) to Low (0.6)	8	10816	0.848485
High (0.9) to Low (0.6)	8	10817	0.869158
High (0.9) to Low (0.6)	8	10818	0.7674
High (0.9) to Low (0.6)	8	10819	0.85917
High (0.9) to Low (0.6)	8	10820	0.73027
High (0.9) to Low (0.6)	8	10821	0.854349
High (0.9) to Low (0.6)	8	10822	0.642244
High (0.9) to Low (0.6)	8	10823	0.726798
High (0.9) to Low (0.6)	8	10824	0.713747
High (0.9) to Low (0.6)	8	10825	0.846771
High (0.9) to Low (0.6)	9	10901	0.799536
High (0.9) to Low (0.6)	9	10902	0.737077
High (0.9) to Low (0.6)	9	10903	0.810513
High (0.9) to Low (0.6)	9	10904	0.817906
High (0.9) to Low (0.6)	9	10905	0.721485
High (0.9) to Low (0.6)	9	10906	0.859269
High (0.9) to Low (0.6)	9	10907	0.745882
High (0.9) to Low (0.6)	9	10908	0.82427
High (0.9) to Low (0.6)	9	10909	0.715941
High (0.9) to Low (0.6)	9	10910	0.883858
High (0.9) to Low (0.6)	9	10911	0.710183
High (0.9) to Low (0.6)	9	10912	0.811946
High (0.9) to Low (0.6)	9	10913	0.879555
High (0.9) to Low (0.6)	9	10914	0.821788
High (0.9) to Low (0.6)	9	10915	0.709555
High (0.9) to Low (0.6)	9	10916	0.78241
High (0.9) to Low (0.6)	9	10917	0.85134
High (0.9) to Low (0.6)	9	10918	0.88275
High (0.9) to Low (0.6)	9	10919	0.760852
High (0.9) to Low (0.6)	9	10920	0.875095
High (0.9) to Low (0.6)	9	10921	0.846971
High (0.9) to Low (0.6)	9	10922	0.868573
High (0.9) to Low (0.6)	9	10923	0.792385
High (0.9) to Low (0.6)	9	10924	0.837426
High (0.9) to Low (0.6)	9	10925	0.823568
High (0.9) to Low (0.6)	10	11001	0.7667
High (0.9) to Low (0.6)	10	11002	0.847131
High (0.9) to Low (0.6)	10	11003	0.804575
High (0.9) to Low (0.6)	10	11004	0.804421
High (0.9) to Low (0.6)	10	11005	0.735621
High (0.9) to Low (0.6)	10	11006	0.597181
High (0.9) to Low (0.6)	10	11007	0.867007
High (0.9) to Low (0.6)	10	11008	0.848118
High (0.9) to Low (0.6)	10	11009	0.75168
High (0.9) to Low (0.6)	10	11010	0.816431
High (0.9) to Low (0.6)	10	11011	0.798864
High (0.9) to Low (0.6)	10	11012	0.859051
High (0.9) to Low (0.6)	10	11013	0.805891
High (0.9) to Low (0.6)	10	11014	0.832192
High (0.9) to Low (0.6)	10	11015	0.826627
High (0.9) to Low (0.6)	10	11016	0.830709
High (0.9) to Low (0.6)	10	11017	0.857353
High (0.9) to Low (0.6)	10	11018	0.836379
High (0.9) to Low (0.6)	10	11019	0.750785
High (0.9) to Low (0.6)	10	11020	0.856779
High (0.9) to Low (0.6)	10	11021	0.799101
High (0.9) to Low (0.6)	10	11022	0.747446
High (0.9) to Low (0.6)	10	11023	0.913098
High (0.9) to Low (0.6)	10	11024	0.789665
High (0.9) to Low (0.6)	10	11025	0.792146
High (0.9) to Low (0.6)	11	11101	0.905767
High (0.9) to Low (0.6)	11	11102	0.810702
High (0.9) to Low (0.6)	11	11103	0.807835
High (0.9) to Low (0.6)	11	11104	0.896896
High (0.9) to Low (0.6)	11	11105	0.873094
High (0.9) to Low (0.6)	11	11106	0.871211
High (0.9) to Low (0.6)	11	11107	0.867834
High (0.9) to Low (0.6)	11	11108	0.862166
High (0.9) to Low (0.6)	11	11109	0.689897
High (0.9) to Low (0.6)	11	11110	0.766782
High (0.9) to Low (0.6)	11	11111	0.845442
High (0.9) to Low (0.6)	11	11112	0.844873
High (0.9) to Low (0.6)	11	11113	0.844648
High (0.9) to Low (0.6)	11	11114	0.767975
High (0.9) to Low (0.6)	11	11115	0.880789
High (0.9) to Low (0.6)	11	11116	0.890744
High (0.9) to Low (0.6)	11	11117	0.785053
High (0.9) to Low (0.6)	11	11118	0.807077
High (0.9) to Low (0.6)	11	11119	0.858615
High (0.9) to Low (0.6)	11	11120	0.907135
High (0.9) to Low (0.6)	11	11121	0.743018
High (0.9) to Low (0.6)	11	11122	0.764494
High (0.9) to Low (0.6)	11	11123	0.834971
High (0.9) to Low (0.6)	11	11124	0.80087
High (0.9) to Low (0.6)	11	11125	0.69503
High (0.9) to Low (0.6)	12	11201	0.61665
High (0.9) to Low (0.6)	12	11202	0.883948
High (0.9) to Low (0.6)	12	11203	0.854154
High (0.9) to Low (0.6)	12	11204	0.801252
High (0.9) to Low (0.6)	12	11205	0.747292
High (0.9) to Low (0.6)	12	11206	0.862933
High (0.9) to Low (0.6)	12	11207	0.866835
High (0.9) to Low (0.6)	12	11208	0.870928
High (0.9) to Low (0.6)	12	11209	0.816592
High (0.9) to Low (0.6)	12	11210	0.880029
High (0.9) to Low (0.6)	12	11211	0.880435
High (0.9) to Low (0.6)	12	11212	0.764624
High (0.9) to Low (0.6)	12	11213	0.862341
High (0.9) to Low (0.6)	12	11214	0.752464
High (0.9) to Low (0.6)	12	11215	0.816074
High (0.9) to Low (0.6)	12	11216	0.745987
High (0.9) to Low (0.6)	12	11217	0.81681
High (0.9) to Low (0.6)	12	11218	0.866025
High (0.9) to Low (0.6)	12	11219	0.777224
High (0.9) to Low (0.6)	12	11220	0.845322
High (0.9) to Low (0.6)	12	11221	0.837079
High (0.9) to Low (0.6)	12	11222	0.879243
High (0.9) to Low (0.6)	12	11223	0.823672
High (0.9) to Low (0.6)	12	11224	0.711138
High (0.9) to Low (0.6)	12	11225	0.823433
High (0.9) to Low (0.6)	13	11301	0.788653
High (0.9) to Low (0.6)	13	11302	0.819999
High (0.9) to Low (0.6)	13	11303	0.835571
High (0.9) to Low (0.6)	13	11304	0.866115
High (0.9) to Low (0.6)	13	11305	0.876681
High (0.9) to Low (0.6)	13	11306	0.866295
High (0.9) to Low (0.6)	13	11307	0.847612
High (0.9) to Low (0.6)	13	11308	0.873769
High (0.9) to Low (0.6)	13	11309	0.811119
High (0.9) to Low (0.6)	13	11310	0.76954
High (0.9) to Low (0.6)	13	11311	0.863688
High (0.9) to Low (0.6)	13	11312	0.852092
High (0.9) to Low (0.6)	13	11313	0.866167
High (0.9) to Low (0.6)	13	11314	0.870533
High (0.9) to Low (0.6)	13	11315	0.873066
High (0.9) to Low (0.6)	13	11316	0.864922
High (0.9) to Low (0.6)	13	11317	0.844305
High (0.9) to Low (0.6)	13	11318	0.859221
High (0.9) to Low (0.6)	13	11319	0.814146
High (0.9) to Low (0.6)	13	11320	0.753891
High (0.9) to Low (0.6)	13	11321	0.656291
High (0.9) to Low (0.6)	13	11322	0.808368
High (0.9) to Low (0.6)	13	11323	0.846819
High (0.9) to Low (0.6)	13	11324	0.857643
High (0.9) to Low (0.6)	13	11325	0.818408
High (0.9) to Low (0.6)	14	11401	0.798524
High (0.9) to Low (0.6)	14	11402	0.837565
High (0.9) to Low (0.6)	14	11403	0.800234
High (0.9) to Low (0.6)	14	11404	0.829254
High (0.9) to Low (0.6)	14	11405	0.835802
High (0.9) to Low (0.6)	14	11406	0.829395
High (0.9) to Low (0.6)	14	11407	0.836191
High (0.9) to Low (0.6)	14	11408	0.894397
High (0.9) to Low (0.6)	14	11409	0.846078
High (0.9) to Low (0.6)	14	11410	0.863085
High (0.9) to Low (0.6)	14	11411	0.775626
High (0.9) to Low (0.6)	14	11412	0.862829
High (0.9) to Low (0.6)	14	11413	0.855245
High (0.9) to Low (0.6)	14	11414	0.741312
High (0.9) to Low (0.6)	14	11415	0.916509
High (0.9) to Low (0.6)	14	11416	0.819584
High (0.9) to Low (0.6)	14	11417	0.799449
High (0.9) to Low (0.6)	14	11418	0.883257
High (0.9) to Low (0.6)	14	11419	0.869685
High (0.9) to Low (0.6)	14	11420	0.863162
High (0.9) to Low (0.6)	14	11421	0.743718
High (0.9) to Low (0.6)	14	11422	0.869376
High (0.9) to Low (0.6)	14	11423	0.906084
High (0.9) to Low (0.6)	14	11424	0.621064
High (0.9) to Low (0.6)	14	11425	0.790537
High (0.9) to Low (0.6)	15	11501	0.651652
High (0.9) to Low (0.6)	15	11502	0.833141
High (0.9) to Low (0.6)	15	11503	0.751305
High (0.9) to Low (0.6)	15	11504	0.874456
High (0.9) to Low (0.6)	15	11505	0.772273
High (0.9) to Low (0.6)	15	11506	0.823958
High (0.9) to Low (0.6)	15	11507	0.464056
High (0.9) to Low (0.6)	15	11508	0.75138
High (0.9) to Low (0.6)	15	11509	0.858982
High (0.9) to Low (0.6)	15	11510	0.824244
High (0.9) to Low (0.6)	15	11511	0.593051
High (0.9) to Low (0.6)	15	11512	0.83162
High (0.9) to Low (0.6)	15	11513	0.838148
High (0.9) to Low (0.6)	15	11514	0.806214
High (0.9) to Low (0.6)	15	11515	0.492024
High (0.9) to Low (0.6)	15	11516	0.694014
High (0.9) to Low (0.6)	15	11517	0.828043
High (0.9) to Low (0.6)	15	11518	0.769129
High (0.9) to Low (0.6)	15	11519	0.598794
High (0.9) to Low (0.6)	15	11520	0.81592
High (0.9) to Low (0.6)	15	11521	0.809788
High (0.9) to Low (0.6)	15	11522	0.872337
High (0.9) to Low (0.6)	15	11523	0.683543
High (0.9) to Low (0.6)	15	11524	0.757081
High (0.9) to Low (0.6)	15	11525	0.86566
High (0.9) to Low (0.6)	16	11601	0.86054
High (0.9) to Low (0.6)	16	11602	0.839851
High (0.9) to Low (0.6)	16	11603	0.766694
High (0.9) to Low (0.6)	16	11604	0.812266
High (0.9) to Low (0.6)	16	11605	0.673225
High (0.9) to Low (0.6)	16	11606	0.746975
High (0.9) to Low (0.6)	16	11607	0.861451
High (0.9) to Low (0.6)	16	11608	0.860346
High (0.9) to Low (0.6)	16	11609	0.734928
High (0.9) to Low (0.6)	16	11610	0.512154
High (0.9) to Low (0.6)	16	11611	0.844506
High (0.9) to Low (0.6)	16	11612	0.836881
High (0.9) to Low (0.6)	16	11613	0.785363
High (0.9) to Low (0.6)	16	11614	0.712107
High (0.9) to Low (0.6)	16	11615	0.885173
High (0.9) to Low (0.6)	16	11616	0.855508
High (0.9) to Low (0.6)	16	11617	0.855833
High (0.9) to Low (0.6)	16	11618	0.87257
High (0.9) to Low (0.6)	16	11619	0.797782
High (0.9) to Low (0.6)	16	11620	0.884877
High (0.9) to Low (0.6)	16	11621	0.830038
High (0.9) to Low (0.6)	16	11622	0.604016
High (0.9) to Low (0.6)	16	11623	0.661808
High (0.9) to Low (0.6)	16	11624	0.833268
High (0.9) to Low (0.6)	16	11625	0.783794
High (0.9) to Low (0.6)	17	11701	0.74011
High (0.9) to Low (0.6)	17	11702	0.804036
High (0.9) to Low (0.6)	17	11703	0.832064
High (0.9) to Low (0.6)	17	11704	0.616456
High (0.9) to Low (0.6)	17	11705	0.725861
High (0.9) to Low (0.6)	17	11706	0.785006
High (0.9) to Low (0.6)	17	11707	0.831306
High (0.9) to Low (0.6)	17	11708	0.89836
High (0.9) to Low (0.6)	17	11709	0.547768
High (0.9) to Low (0.6)	17	11710	0.833589
High (0.9) to Low (0.6)	17	11711	0.447212
High (0.9) to Low (0.6)	17	11712	0.858038
High (0.9) to Low (0.6)	17	11713	0.833602
High (0.9) to Low (0.6)	17	11714	0.837176
High (0.9) to Low (0.6)	17	11715	0.838434
High (0.9) to Low (0.6)	17	11716	0.828416
High (0.9) to Low (0.6)	17	11717	0.794573
High (0.9) to Low (0.6)	17	11718	0.760808
High (0.9) to Low (0.6)	17	11719	0.819821
High (0.9) to Low (0.6)	17	11720	0.800066
High (0.9) to Low (0.6)	17	11721	0.857798
High (0.9) to Low (0.6)	17	11722	0.647962
High (0.9) to Low (0.6)	17	11723	0.846306
High (0.9) to Low (0.6)	17	11724	0.672485
High (0.9) to Low (0.6)	17	11725	0.841645
High (0.9) to Low (0.6)	18	11801	0.670668
High (0.9) to Low (0.6)	18	11802	0.683495
High (0.9) to Low (0.6)	18	11803	0.756835
High (0.9) to Low (0.6)	18	11804	0.720097
High (0.9) to Low (0.6)	18	11805	0.825067
High (0.9) to Low (0.6)	18	11806	0.772744
High (0.9) to Low (0.6)	18	11807	0.827155
High (0.9) to Low (0.6)	18	11808	0.78102
High (0.9) to Low (0.6)	18	11809	0.687171
High (0.9) to Low (0.6)	18	11810	0.816698
High (0.9) to Low (0.6)	18	11811	0.846184
High (0.9) to Low (0.6)	18	11812	0.835818
High (0.9) to Low (0.6)	18	11813	0.603574
High (0.9) to Low (0.6)	18	11814	0.751318
High (0.9) to Low (0.6)	18	11815	0.517043
High (0.9) to Low (0.6)	18	11816	0.905602
High (0.9) to Low (0.6)	18	11817	0.895979
High (0.9) to Low (0.6)	18	11818	0.853555
High (0.9) to Low (0.6)	18	11819	0.709112
High (0.9) to Low (0.6)	18	11820	0.768763
High (0.9) to Low (0.6)	18	11821	0.646921
High (0.9) to Low (0.6)	18	11822	0.822632
High (0.9) to Low (0.6)	18	11823	0.812981
High (0.9) to Low (0.6)	18	11824	0.828319
High (0.9) to Low (0.6)	18	11825	0.714888
High (0.9) to Low (0.6)	19	11901	0.613069
High (0.9) to Low (0.6)	19	11902	0.824888
High (0.9) to Low (0.6)	19	11903	0.678033
High (0.9) to Low (0.6)	19	11904	0.782447
High (0.9) to Low (0.6)	19	11905	0.839543
High (0.9) to Low (0.6)	19	11906	0.793891
High (0.9) to Low (0.6)	19	11907	0.887597
High (0.9) to Low (0.6)	19	11908	0.591175
High (0.9) to Low (0.6)	19	11909	0.887359
High (0.9) to Low (0.6)	19	11910	0.947145
High (0.9) to Low (0.6)	19	11911	0.755095
High (0.9) to Low (0.6)	19	11912	0.870499
High (0.9) to Low (0.6)	19	11913	0.81712
High (0.9) to Low (0.6)	19	11914	0.761274
High (0.9) to Low (0.6)	19	11915	0.718035
High (0.9) to Low (0.6)	19	11916	0.887433
High (0.9) to Low (0.6)	19	11917	0.674119
High (0.9) to Low (0.6)	19	11918	0.718343
High (0.9) to Low (0.6)	19	11919	0.856586
High (0.9) to Low (0.6)	19	11920	0.684923
High (0.9) to Low (0.6)	19	11921	0.790715
High (0.9) to Low (0.6)	19	11922	0.775896
High (0.9) to Low (0.6)	19	11923	0.485041
High (0.9) to Low (0.6)	19	11924	0.812634
High (0.9) to Low (0.6)	20	12001	0.616073
High (0.9) to Low (0.6)	20	12002	0.82304
High (0.9) to Low (0.6)	20	12003	0.805915
High (0.9) to Low (0.6)	20	12004	0.783379
High (0.9) to Low (0.6)	20	12005	0.759506
High (0.9) to Low (0.6)	20	12006	0.853581
High (0.9) to Low (0.6)	20	12007	0.709161
High (0.9) to Low (0.6)	20	12008	0.886627
High (0.9) to Low (0.6)	20	12009	0.558263
High (0.9) to Low (0.6)	20	12010	0.800834
High (0.9) to Low (0.6)	20	12011	0.6403
High (0.9) to Low (0.6)	20	12012	0.519056
High (0.9) to Low (0.6)	20	12013	0.628406
High (0.9) to Low (0.6)	20	12014	0.884462
High (0.9) to Low (0.6)	20	12015	0.693168
High (0.9) to Low (0.6)	20	12016	0.880643
High (0.9) to Low (0.6)	20	12017	0.855733
High (0.9) to Low (0.6)	20	12018	0.824358
High (0.9) to Low (0.6)	20	12019	0.750998
High (0.9) to Low (0.6)	20	12020	0.7642
High (0.9) to Low (0.6)	20	12021	0.874695
High (0.9) to Low (0.6)	20	12022	0.87521
High (0.9) to Low (0.6)	20	12023	0.526368
High (0.9) to Low (0.6)	20	12024	0.743811
High (0.9) to Low (0.6)	21	12101	0.797601
High (0.9) to Low (0.6)	21	12102	0.901187
High (0.9) to Low (0.6)	21	12103	0.718355
High (0.9) to Low (0.6)	21	12104	0.58206
High (0.9) to Low (0.6)	21	12105	0.528167
High (0.9) to Low (0.6)	21	12106	0.83547
High (0.9) to Low (0.6)	21	12107	0.684221
High (0.9) to Low (0.6)	21	12108	0.720809
High (0.9) to Low (0.6)	21	12109	0.62475
High (0.9) to Low (0.6)	21	12110	0.875663
High (0.9) to Low (0.6)	21	12111	0.723144
High (0.9) to Low (0.6)	21	12112	0.770179
High (0.9) to Low (0.6)	21	12113	0.874121
High (0.9) to Low (0.6)	21	12114	0.609461
High (0.9) to Low (0.6)	21	12115	0.786085
High (0.9) to Low (0.6)	21	12116	0.818565
High (0.9) to Low (0.6)	21	12117	0.835211
High (0.9) to Low (0.6)	21	12118	0.864454
High (0.9) to Low (0.6)	21	12119	0.798973
High (0.9) to Low (0.6)	21	12120	0.672759
High (0.9) to Low (0.6)	21	12121	0.882596
High (0.9) to Low (0.6)	21	12122	0.878466
High (0.9) to Low (0.6)	21	12123	0.606155
High (0.9) to Low (0.6)	21	12124	0.755274
High (0.9) to Low (0.6)	22	12201	0.639254
High (0.9) to Low (0.6)	22	12202	0.878295
High (0.9) to Low (0.6)	22	12203	0.681527
High (0.9) to Low (0.6)	22	12204	0.885342
High (0.9) to Low (0.6)	22	12205	0.757635
High (0.9) to Low (0.6)	22	12206	0.892298
High (0.9) to Low (0.6)	22	12207	0.779568
High (0.9) to Low (0.6)	22	12208	0.627471
High (0.9) to Low (0.6)	22	12209	0.756524
High (0.9) to Low (0.6)	22	12210	0.71215
High (0.9) to Low (0.6)	22	12211	0.553106
High (0.9) to Low (0.6)	22	12212	0.700854
High (0.9) to Low (0.6)	22	12213	0.629475
High (0.9) to Low (0.6)	22	12214	0.83067
High (0.9) to Low (0.6)	22	12215	0.638888
High (0.9) to Low (0.6)	22	12216	0.792839
High (0.9) to Low (0.6)	22	12217	0.8396
High (0.9) to Low (0.6)	22	12218	0.793719
High (0.9) to Low (0.6)	22	12219	0.807293
High (0.9) to Low (0.6)	22	12220	0.750615
High (0.9) to Low (0.6)	22	12221	0.874747
High (0.9) to Low (0.6)	22	12222	0.771145
High (0.9) to Low (0.6)	22	12223	0.741238
High (0.9) to Low (0.6)	22	12224	0.836678
High (0.9) to Low (0.6)	23	12301	0.744343
High (0.9) to Low (0.6)	23	12302	0.739766
High (0.9) to Low (0.6)	23	12303	0.748468
High (0.9) to Low (0.6)	23	12304	0.891838
High (0.9) to Low (0.6)	23	12305	0.616216
High (0.9) to Low (0.6)	23	12306	0.806301
High (0.9) to Low (0.6)	23	12307	0.814361
High (0.9) to Low (0.6)	23	12308	0.883657
High (0.9) to Low (0.6)	23	12309	0.524697
High (0.9) to Low (0.6)	23	12310	0.838976
High (0.9) to Low (0.6)	23	12311	0.79769
High (0.9) to Low (0.6)	23	12312	0.778378
High (0.9) to Low (0.6)	23	12313	0.618393
High (0.9) to Low (0.6)	23	12314	0.67943
High (0.9) to Low (0.6)	23	12315	0.695557
High (0.9) to Low (0.6)	23	12316	0.839296
High (0.9) to Low (0.6)	23	12317	0.615939
High (0.9) to Low (0.6)	23	12318	0.731919
High (0.9) to Low (0.6)	23	12319	0.903543
High (0.9) to Low (0.6)	23	12320	0.832778
High (0.9) to Low (0.6)	23	12321	0.604086
High (0.9) to Low (0.6)	23	12322	0.840492
High (0.9) to Low (0.6)	23	12323	0.764754
High (0.9) to Low (0.6)	23	12324	0.65872
High (0.9) to Low (0.6)	24	12401	0.682948
High (0.9) to Low (0.6)	24	12402	0.738016
High (0.9) to Low (0.6)	24	12403	0.794463
High (0.9) to Low (0.6)	24	12404	0.744821
High (0.9) to Low (0.6)	24	12405	0.423935
High (0.9) to Low (0.6)	24	12406	0.735072
High (0.9) to Low (0.6)	24	12407	0.817637
High (0.9) to Low (0.6)	24	12408	0.813817
High (0.9) to Low (0.6)	24	12409	0.832038
High (0.9) to Low (0.6)	24	12410	0.818576
High (0.9) to Low (0.6)	24	12411	0.628666
High (0.9) to Low (0.6)	24	12412	0.698446
High (0.9) to Low (0.6)	24	12413	0.574027
High (0.9) to Low (0.6)	24	12414	0.667628
High (0.9) to Low (0.6)	24	12415	0.718318
High (0.9) to Low (0.6)	24	12416	0.884297
High (0.9) to Low (0.6)	24	12417	0.816058
High (0.9) to Low (0.6)	24	12418	0.684081
High (0.9) to Low (0.6)	24	12419	0.716068
High (0.9) to Low (0.6)	24	12420	0.918466
High (0.9) to Low (0.6)	24	12421	0.813448
High (0.9) to Low (0.6)	24	12422	0.768387
High (0.9) to Low (0.6)	24	12423	0.734133
High (0.9) to Low (0.6)	24	12424	0.776512
High (0.9) to Low (0.6)	25	12501	0.757648
High (0.9) to Low (0.6)	25	12502	0.659624
High (0.9) to Low (0.6)	25	12503	0.832054
High (0.9) to Low (0.6)	25	12504	0.828286
High (0.9) to Low (0.6)	25	12505	0.837478
High (0.9) to Low (0.6)	25	12506	0.777995
High (0.9) to Low (0.6)	25	12507	0.656837
High (0.9) to Low (0.6)	25	12508	0.538984
High (0.9) to Low (0.6)	25	12509	0.645743
High (0.9) to Low (0.6)	25	12510	0.664586
High (0.9) to Low (0.6)	25	12511	0.702828
High (0.9) to Low (0.6)	25	12512	0.540587
High (0.9) to Low (0.6)	25	12513	0.705612
High (0.9) to Low (0.6)	25	12514	0.793874
High (0.9) to Low (0.6)	25	12515	0.790711
High (0.9) to Low (0.6)	25	12516	0.916804
High (0.9) to Low (0.6)	25	12517	0.868065
High (0.9) to Low (0.6)	25	12518	0.752554
High (0.9) to Low (0.6)	25	12519	0.602321
High (0.9) to Low (0.6)	25	12520	0.715987
High (0.9) to Low (0.6)	25	12521	0.549023
High (0.9) to Low (0.6)	25	12522	0.806475
High (0.9) to Low (0.6)	25	12523	0.771506
High (0.9) to Low (0.6)	25	12524	0.824754
High (0.9) to Low (0.6)	26	12601	0.79081
High (0.9) to Low (0.6)	26	12602	0.734668
High (0.9) to Low (0.6)	26	12603	0.676005
High (0.9) to Low (0.6)	26	12604	0.837558
High (0.9) to Low (0.6)	26	12605	0.54507
High (0.9) to Low (0.6)	26	12606	0.852333
High (0.9) to Low (0.6)	26	12607	0.624266
High (0.9) to Low (0.6)	26	12608	0.635797
High (0.9) to Low (0.6)	26	12609	0.684994
High (0.9) to Low (0.6)	26	12610	0.718862
High (0.9) to Low (0.6)	26	12611	0.747628
High (0.9) to Low (0.6)	26	12612	0.863494
High (0.9) to Low (0.6)	26	12613	0.846783
High (0.9) to Low (0.6)	26	12614	0.650195
High (0.9) to Low (0.6)	26	12615	0.573937
High (0.9) to Low (0.6)	26	12616	0.750633
High (0.9) to Low (0.6)	26	12617	0.810634
High (0.9) to Low (0.6)	26	12618	0.767044
High (0.9) to Low (0.6)	26	12619	0.827723
High (0.9) to Low (0.6)	26	12620	0.584819
High (0.9) to Low (0.6)	26	12621	0.880985
High (0.9) to Low (0.6)	26	12622	0.509497
High (0.9) to Low (0.6)	26	12623	0.793909
High (0.9) to Low (0.6)	26	12624	0.784146
High (0.9) to Low (0.6)	27	12701	0.602106
High (0.9) to Low (0.6)	27	12702	0.808944
High (0.9) to Low (0.6)	27	12703	0.689177
High (0.9) to Low (0.6)	27	12704	0.699672
High (0.9) to Low (0.6)	27	12705	0.561063
High (0.9) to Low (0.6)	27	12706	0.744955
High (0.9) to Low (0.6)	27	12707	0.761664
High (0.9) to Low (0.6)	27	12708	0.693702
High (0.9) to Low (0.6)	27	12709	0.731974
High (0.9) to Low (0.6)	27	12710	0.492562
High (0.9) to Low (0.6)	27	12711	0.856108
High (0.9) to Low (0.6)	27	12712	0.737525
High (0.9) to Low (0.6)	27	12713	0.666453
High (0.9) to Low (0.6)	27	12714	0.884574
High (0.9) to Low (0.6)	27	12715	0.566542
High (0.9) to Low (0.6)	27	12716	0.753597
High (0.9) to Low (0.6)	27	12717	0.702132
High (0.9) to Low (0.6)	27	12718	0.622137
High (0.9) to Low (0.6)	27	12719	0.771973
High (0.9) to Low (0.6)	27	12720	0.755077
High (0.9) to Low (0.6)	27	12721	0.814015
High (0.9) to Low (0.6)	27	12722	0.680098
High (0.9) to Low (0.6)	27	12723	0.782962
High (0.9) to Low (0.6)	27	12724	0.59927
High (0.9) to Low (0.6)	28	12801	0.732069
High (0.9) to Low (0.6)	28	12802	0.409067
High (0.9) to Low (0.6)	28	12803	0.804628
High (0.9) to Low (0.6)	28	12804	0.707767
High (0.9) to Low (0.6)	28	12805	0.767759
High (0.9) to Low (0.6)	28	12806	0.637533
High (0.9) to Low (0.6)	28	12807	0.765069
High (0.9) to Low (0.6)	28	12808	0.703604
High (0.9) to Low (0.6)	28	12809	0.754078
High (0.9) to Low (0.6)	28	12810	0.720033
High (0.9) to Low (0.6)	28	12811	0.79499
High (0.9) to Low (0.6)	28	12812	0.663223
High (0.9) to Low (0.6)	28	12813	0.843827
High (0.9) to Low (0.6)	28	12814	0.617288
High (0.9) to Low (0.6)	28	12815	0.722594
High (0.9) to Low (0.6)	28	12816	0.832725
High (0.9) to Low (0.6)	28	12817	0.702238
High (0.9) to Low (0.6)	28	12818	0.765788
High (0.9) to Low (0.6)	28	12819	0.746891
High (0.9) to Low (0.6)	28	12820	0.893877
High (0.9) to Low (0.6)	28	12821	0.703104
High (0.9) to Low (0.6)	28	12822	0.843099
High (0.9) to Low (0.6)	28	12823	0.529183
High (0.9) to Low (0.6)	28	12824	0.599082
Low (0.6) to High (0.9)	1	20101	0.669742
Low (0.6) to High (0.9)	1	20102	0.609702
Low (0.6) to High (0.9)	1	20103	0.603271
Low (0.6) to High (0.9)	1	20104	0.408614
Low (0.6) to High (0.9)	1	20105	0.506365
Low (0.6) to High (0.9)	1	20106	0.712621
Low (0.6) to High (0.9)	1	20107	0.593171
Low (0.6) to High (0.9)	1	20108	0.489597
Low (0.6) to High (0.9)	1	20109	0.638683
Low (0.6) to High (0.9)	1	20110	0.686217
Low (0.6) to High (0.9)	1	20111	0.773571
Low (0.6) to High (0.9)	1	20112	0.496633
Low (0.6) to High (0.9)	1	20113	0.447656
Low (0.6) to High (0.9)	1	20114	0.561519
Low (0.6) to High (0.9)	1	20115	0.343296
Low (0.6) to High (0.9)	1	20116	0.734563
Low (0.6) to High (0.9)	1	20117	0.466957
Low (0.6) to High (0.9)	1	20118	0.931301
Low (0.6) to High (0.9)	1	20119	0.334064
Low (0.6) to High (0.9)	1	20120	0.528529
Low (0.6) to High (0.9)	1	20121	0.47094
Low (0.6) to High (0.9)	1	20122	0.619716
Low (0.6) to High (0.9)	1	20123	0.262633
Low (0.6) to High (0.9)	2	20201	0.655111
Low (0.6) to High (0.9)	2	20202	0.533943
Low (0.6) to High (0.9)	2	20203	0.528047
Low (0.6) to High (0.9)	2	20204	0.741179
Low (0.6) to High (0.9)	2	20205	0.721121
Low (0.6) to High (0.9)	2	20206	0.505773
Low (0.6) to High (0.9)	2	20207	0.790015
Low (0.6) to High (0.9)	2	20208	0.688987
Low (0.6) to High (0.9)	2	20209	0.781079
Low (0.6) to High (0.9)	2	20210	0.801935
Low (0.6) to High (0.9)	2	20211	0.763487
Low (0.6) to High (0.9)	2	20212	0.577921
Low (0.6) to High (0.9)	2	20213	0.736327
Low (0.6) to High (0.9)	2	20214	0.610644
Low (0.6) to High (0.9)	2	20215	0.647363
Low (0.6) to High (0.9)	2	20216	0.777216
Low (0.6) to High (0.9)	2	20217	0.423912
Low (0.6) to High (0.9)	2	20218	0.760267
Low (0.6) to High (0.9)	2	20219	0.641674
Low (0.6) to High (0.9)	2	20220	0.684888
Low (0.6) to High (0.9)	2	20221	0.695222
Low (0.6) to High (0.9)	2	20222	0.62998
Low (0.6) to High (0.9)	2	20223	0.515224
Low (0.6) to High (0.9)	3	20301	0.826984
Low (0.6) to High (0.9)	3	20302	0.533536
Low (0.6) to High (0.9)	3	20303	0.591845
Low (0.6) to High (0.9)	3	20304	0.832371
Low (0.6) to High (0.9)	3	20305	0.690079
Low (0.6) to High (0.9)	3	20306	0.721072
Low (0.6) to High (0.9)	3	20307	0.674422
Low (0.6) to High (0.9)	3	20308	0.577927
Low (0.6) to High (0.9)	3	20309	0.596317
Low (0.6) to High (0.9)	3	20310	0.61614
Low (0.6) to High (0.9)	3	20311	0.586573
Low (0.6) to High (0.9)	3	20312	0.561393
Low (0.6) to High (0.9)	3	20313	0.478993
Low (0.6) to High (0.9)	3	20314	0.699675
Low (0.6) to High (0.9)	3	20315	0.771784
Low (0.6) to High (0.9)	3	20316	0.491626
Low (0.6) to High (0.9)	3	20317	0.773764
Low (0.6) to High (0.9)	3	20318	0.639626
Low (0.6) to High (0.9)	3	20319	0.85096
Low (0.6) to High (0.9)	3	20320	0.817703
Low (0.6) to High (0.9)	3	20321	0.579057
Low (0.6) to High (0.9)	3	20322	0.687552
Low (0.6) to High (0.9)	3	20323	0.640408
Low (0.6) to High (0.9)	4	20401	0.726386
Low (0.6) to High (0.9)	4	20402	0.699297
Low (0.6) to High (0.9)	4	20403	0.555198
Low (0.6) to High (0.9)	4	20404	0.446406
Low (0.6) to High (0.9)	4	20405	0.770954
Low (0.6) to High (0.9)	4	20406	1
Low (0.6) to High (0.9)	4	20407	0.609102
Low (0.6) to High (0.9)	4	20408	0.780091
Low (0.6) to High (0.9)	4	20409	0.802147
Low (0.6) to High (0.9)	4	20410	0.677964
Low (0.6) to High (0.9)	4	20411	0.875856
Low (0.6) to High (0.9)	4	20412	0.591323
Low (0.6) to High (0.9)	4	20413	0.726187
Low (0.6) to High (0.9)	4	20414	0.721709
Low (0.6) to High (0.9)	4	20415	0.760701
Low (0.6) to High (0.9)	4	20416	0.563403
Low (0.6) to High (0.9)	4	20417	0.720893
Low (0.6) to High (0.9)	4	20418	0.557319
Low (0.6) to High (0.9)	4	20419	0.61386
Low (0.6) to High (0.9)	4	20420	0.762881
Low (0.6) to High (0.9)	4	20421	0.627785
Low (0.6) to High (0.9)	4	20422	0.492195
Low (0.6) to High (0.9)	4	20423	0.868542
Low (0.6) to High (0.9)	5	20501	0.574717
Low (0.6) to High (0.9)	5	20502	0.687763
Low (0.6) to High (0.9)	5	20503	0.867167
Low (0.6) to High (0.9)	5	20504	0.641398
Low (0.6) to High (0.9)	5	20505	0.677352
Low (0.6) to High (0.9)	5	20506	0.637983
Low (0.6) to High (0.9)	5	20507	0.641071
Low (0.6) to High (0.9)	5	20508	0.808313
Low (0.6) to High (0.9)	5	20509	0.779295
Low (0.6) to High (0.9)	5	20510	0.556094
Low (0.6) to High (0.9)	5	20511	0.70469
Low (0.6) to High (0.9)	5	20512	0.737316
Low (0.6) to High (0.9)	5	20514	0.704763
Low (0.6) to High (0.9)	5	20515	0.520529
Low (0.6) to High (0.9)	5	20516	0.597051
Low (0.6) to High (0.9)	5	20517	0.783724
Low (0.6) to High (0.9)	5	20518	0.677916
Low (0.6) to High (0.9)	5	20519	0.758867
Low (0.6) to High (0.9)	5	20521	0.722325
Low (0.6) to High (0.9)	5	20522	0.617732
Low (0.6) to High (0.9)	6	20601	0.547493
Low (0.6) to High (0.9)	6	20602	0.414764
Low (0.6) to High (0.9)	6	20603	0.750951
Low (0.6) to High (0.9)	6	20604	0.497635
Low (0.6) to High (0.9)	6	20605	0.611968
Low (0.6) to High (0.9)	6	20606	0.862767
Low (0.6) to High (0.9)	6	20607	0.815633
Low (0.6) to High (0.9)	6	20608	0.647397
Low (0.6) to High (0.9)	6	20609	0.726092
Low (0.6) to High (0.9)	6	20610	0.891157
Low (0.6) to High (0.9)	6	20611	0.794276
Low (0.6) to High (0.9)	6	20612	0.686102
Low (0.6) to High (0.9)	6	20613	0.622075
Low (0.6) to High (0.9)	6	20614	0.495458
Low (0.6) to High (0.9)	6	20615	0.722876
Low (0.6) to High (0.9)	6	20616	0.702464
Low (0.6) to High (0.9)	6	20617	0.778884
Low (0.6) to High (0.9)	6	20618	0.682924
Low (0.6) to High (0.9)	6	20619	0.796098
Low (0.6) to High (0.9)	6	20620	0.603332
Low (0.6) to High (0.9)	6	20621	0.758341
Low (0.6) to High (0.9)	6	20622	0.797052
Low (0.6) to High (0.9)	7	20701	0.63039
Low (0.6) to High (0.9)	7	20702	0.813295
Low (0.6) to High (0.9)	7	20703	0.76694
Low (0.6) to High (0.9)	7	20704	0.697096
Low (0.6) to High (0.9)	7	20706	0.821335
Low (0.6) to High (0.9)	7	20707	0.632171
Low (0.6) to High (0.9)	7	20708	0.68353
Low (0.6) to High (0.9)	7	20709	0.735706
Low (0.6) to High (0.9)	7	20710	0.669138
Low (0.6) to High (0.9)	7	20711	0.311369
Low (0.6) to High (0.9)	7	20712	0.733005
Low (0.6) to High (0.9)	7	20713	0.761199
Low (0.6) to High (0.9)	7	20714	0.691998
Low (0.6) to High (0.9)	7	20715	0.816896
Low (0.6) to High (0.9)	7	20716	0.814219
Low (0.6) to High (0.9)	7	20717	0.761695
Low (0.6) to High (0.9)	7	20718	0.584445
Low (0.6) to High (0.9)	7	20719	0.71875
Low (0.6) to High (0.9)	7	20720	0.55968
Low (0.6) to High (0.9)	7	20721	0.67643
Low (0.6) to High (0.9)	7	20722	0.771846
Low (0.6) to High (0.9)	8	20801	0.706248
Low (0.6) to High (0.9)	8	20802	0.653656
Low (0.6) to High (0.9)	8	20803	0.681564
Low (0.6) to High (0.9)	8	20804	0.628298
Low (0.6) to High (0.9)	8	20805	0.757841
Low (0.6) to High (0.9)	8	20806	0.505641
Low (0.6) to High (0.9)	8	20807	0.663982
Low (0.6) to High (0.9)	8	20808	0.629256
Low (0.6) to High (0.9)	8	20809	0.626076
Low (0.6) to High (0.9)	8	20810	0.760232
Low (0.6) to High (0.9)	8	20811	0.802384
Low (0.6) to High (0.9)	8	20812	0.756282
Low (0.6) to High (0.9)	8	20813	0.677869
Low (0.6) to High (0.9)	8	20814	0.831303
Low (0.6) to High (0.9)	8	20815	0.556158
Low (0.6) to High (0.9)	8	20816	0.668032
Low (0.6) to High (0.9)	8	20817	0.380412
Low (0.6) to High (0.9)	8	20818	0.834272
Low (0.6) to High (0.9)	8	20819	0.704542
Low (0.6) to High (0.9)	8	20820	0.760842
Low (0.6) to High (0.9)	8	20821	0.54503
Low (0.6) to High (0.9)	9	20901	0.738771
Low (0.6) to High (0.9)	9	20902	0.486981
Low (0.6) to High (0.9)	9	20903	0.832281
Low (0.6) to High (0.9)	9	20904	0.707041
Low (0.6) to High (0.9)	9	20905	0.450055
Low (0.6) to High (0.9)	9	20906	0.750607
Low (0.6) to High (0.9)	9	20907	0.700581
Low (0.6) to High (0.9)	9	20908	0.847288
Low (0.6) to High (0.9)	9	20909	0.764522
Low (0.6) to High (0.9)	9	20910	0.652283
Low (0.6) to High (0.9)	9	20911	0.786594
Low (0.6) to High (0.9)	9	20912	0.709562
Low (0.6) to High (0.9)	9	20913	0.632902
Low (0.6) to High (0.9)	9	20914	0.677467
Low (0.6) to High (0.9)	9	20915	0.858832
Low (0.6) to High (0.9)	9	20916	0.689625
Low (0.6) to High (0.9)	9	20917	0.657412
Low (0.6) to High (0.9)	9	20918	0.79136
Low (0.6) to High (0.9)	9	20919	0.786889
Low (0.6) to High (0.9)	9	20920	0.718163
Low (0.6) to High (0.9)	9	20921	0.526282
Low (0.6) to High (0.9)	10	21001	0.63969
Low (0.6) to High (0.9)	10	21002	0.908371
Low (0.6) to High (0.9)	10	21003	0.919295
Low (0.6) to High (0.9)	10	21004	0.760086
Low (0.6) to High (0.9)	10	21005	0.776187
Low (0.6) to High (0.9)	10	21006	0.818764
Low (0.6) to High (0.9)	10	21007	0.683885
Low (0.6) to High (0.9)	10	21008	0.759115
Low (0.6) to High (0.9)	10	21009	0.767389
Low (0.6) to High (0.9)	10	21010	0.526867
Low (0.6) to High (0.9)	10	21011	0.654297
Low (0.6) to High (0.9)	10	21012	0.602218
Low (0.6) to High (0.9)	10	21013	0.839319
Low (0.6) to High (0.9)	10	21014	0.592368
Low (0.6) to High (0.9)	10	21015	0.878314
Low (0.6) to High (0.9)	10	21016	0.624007
Low (0.6) to High (0.9)	10	21017	0.455432
Low (0.6) to High (0.9)	10	21018	0.66687
Low (0.6) to High (0.9)	10	21019	0.784041
Low (0.6) to High (0.9)	10	21020	0.862408
Low (0.6) to High (0.9)	10	21021	0.678548
Low (0.6) to High (0.9)	11	21101	0.37076
Low (0.6) to High (0.9)	11	21102	0.607473
Low (0.6) to High (0.9)	11	21103	0.663193
Low (0.6) to High (0.9)	11	21104	0.510482
Low (0.6) to High (0.9)	11	21105	0.778294
Low (0.6) to High (0.9)	11	21106	0.729132
Low (0.6) to High (0.9)	11	21107	0.832673
Low (0.6) to High (0.9)	11	21108	0.690054
Low (0.6) to High (0.9)	11	21109	0.517481
Low (0.6) to High (0.9)	11	21110	0.591888
Low (0.6) to High (0.9)	11	21111	0.454503
Low (0.6) to High (0.9)	11	21112	0.837157
Low (0.6) to High (0.9)	11	21113	0.72896
Low (0.6) to High (0.9)	11	21114	0.754487
Low (0.6) to High (0.9)	11	21115	0.766641
Low (0.6) to High (0.9)	11	21116	0.696417
Low (0.6) to High (0.9)	11	21117	0.625004
Low (0.6) to High (0.9)	11	21118	0.844441
Low (0.6) to High (0.9)	11	21119	0.301743
Low (0.6) to High (0.9)	11	21120	0.731047
Low (0.6) to High (0.9)	11	21121	0.812134
Low (0.6) to High (0.9)	12	21201	0.828686
Low (0.6) to High (0.9)	12	21202	0.564932
Low (0.6) to High (0.9)	12	21203	0.47999
Low (0.6) to High (0.9)	12	21204	0.655941
Low (0.6) to High (0.9)	12	21205	0.869701
Low (0.6) to High (0.9)	12	21206	0.777349
Low (0.6) to High (0.9)	12	21207	0.622343
Low (0.6) to High (0.9)	12	21208	0.774719
Low (0.6) to High (0.9)	12	21209	0.702848
Low (0.6) to High (0.9)	12	21210	0.549996
Low (0.6) to High (0.9)	12	21211	0.843953
Low (0.6) to High (0.9)	12	21212	0.747263
Low (0.6) to High (0.9)	12	21213	0.752974
Low (0.6) to High (0.9)	12	21214	0.673621
Low (0.6) to High (0.9)	12	21215	0.834729
Low (0.6) to High (0.9)	12	21216	0.497567
Low (0.6) to High (0.9)	12	21217	0.592746
Low (0.6) to High (0.9)	12	21218	0.663191
Low (0.6) to High (0.9)	12	21219	0.835266
Low (0.6) to High (0.9)	12	21220	0.361445
Low (0.6) to High (0.9)	12	21221	0.67255
Low (0.6) to High (0.9)	13	21301	0.691081
Low (0.6) to High (0.9)	13	21302	0.652373
Low (0.6) to High (0.9)	13	21303	0.718922
Low (0.6) to High (0.9)	13	21304	0.536036
Low (0.6) to High (0.9)	13	21305	0.569107
Low (0.6) to High (0.9)	13	21306	0.782673
Low (0.6) to High (0.9)	13	21307	0.737108
Low (0.6) to High (0.9)	13	21308	0.711514
Low (0.6) to High (0.9)	13	21309	0.629057
Low (0.6) to High (0.9)	13	21310	0.498707
Low (0.6) to High (0.9)	13	21311	0.940347
Low (0.6) to High (0.9)	13	21312	0.452001
Low (0.6) to High (0.9)	13	21313	0.56129
Low (0.6) to High (0.9)	13	21314	0.797219
Low (0.6) to High (0.9)	13	21315	0.819692
Low (0.6) to High (0.9)	13	21316	0.798864
Low (0.6) to High (0.9)	13	21317	0.740355
Low (0.6) to High (0.9)	13	21318	0.657142
Low (0.6) to High (0.9)	13	21319	0.740211
Low (0.6) to High (0.9)	13	21320	0.747152
Low (0.6) to High (0.9)	14	21401	0.698588
Low (0.6) to High (0.9)	14	21402	0.752508
Low (0.6) to High (0.9)	14	21403	0.652981
Low (0.6) to High (0.9)	14	21404	0.658609
Low (0.6) to High (0.9)	14	21405	0.648186
Low (0.6) to High (0.9)	14	21406	0.584871
Low (0.6) to High (0.9)	14	21407	0.874788
Low (0.6) to High (0.9)	14	21408	0.551414
Low (0.6) to High (0.9)	14	21409	0.366862
Low (0.6) to High (0.9)	14	21410	0.678088
Low (0.6) to High (0.9)	14	21411	0.698121
Low (0.6) to High (0.9)	14	21412	0.666787
Low (0.6) to High (0.9)	14	21413	0.675407
Low (0.6) to High (0.9)	14	21414	0.749817
Low (0.6) to High (0.9)	14	21415	0.666782
Low (0.6) to High (0.9)	14	21416	0.695283
Low (0.6) to High (0.9)	14	21417	0.667573
Low (0.6) to High (0.9)	14	21418	0.742341
Low (0.6) to High (0.9)	14	21419	0.886966
Low (0.6) to High (0.9)	14	21420	0.739231
Low (0.6) to High (0.9)	15	21501	0.804517
Low (0.6) to High (0.9)	15	21502	0.782633
Low (0.6) to High (0.9)	15	21503	0.478367
Low (0.6) to High (0.9)	15	21504	0.752135
Low (0.6) to High (0.9)	15	21505	0.612805
Low (0.6) to High (0.9)	15	21506	0.82068
Low (0.6) to High (0.9)	15	21507	0.650879
Low (0.6) to High (0.9)	15	21508	0.855451
Low (0.6) to High (0.9)	15	21509	0.758772
Low (0.6) to High (0.9)	15	21510	0.8665
Low (0.6) to High (0.9)	15	21511	0.801769
Low (0.6) to High (0.9)	15	21512	0.787305
Low (0.6) to High (0.9)	15	21513	0.889153
Low (0.6) to High (0.9)	15	21514	0.882548
Low (0.6) to High (0.9)	15	21515	0.833111
Low (0.6) to High (0.9)	15	21516	0.632303
Low (0.6) to High (0.9)	15	21517	0.669845
Low (0.6) to High (0.9)	15	21518	0.733713
Low (0.6) to High (0.9)	15	21519	0.780981
Low (0.6) to High (0.9)	15	21520	0.735696
Low (0.6) to High (0.9)	16	21601	0.726787
Low (0.6) to High (0.9)	16	21602	0.795972
Low (0.6) to High (0.9)	16	21603	0.875999
Low (0.6) to High (0.9)	16	21604	0.905312
Low (0.6) to High (0.9)	16	21605	0.704999
Low (0.6) to High (0.9)	16	21606	0.766977
Low (0.6) to High (0.9)	16	21607	0.834656
Low (0.6) to High (0.9)	16	21608	0.912075
Low (0.6) to High (0.9)	16	21609	0.506708
Low (0.6) to High (0.9)	16	21610	0.402682
Low (0.6) to High (0.9)	16	21611	0.917369
Low (0.6) to High (0.9)	16	21612	0.827579
Low (0.6) to High (0.9)	16	21613	0.710092
Low (0.6) to High (0.9)	16	21614	0.724492
Low (0.6) to High (0.9)	16	21615	0.832821
Low (0.6) to High (0.9)	16	21616	0.782986
Low (0.6) to High (0.9)	16	21617	0.873494
Low (0.6) to High (0.9)	16	21618	0.934746
Low (0.6) to High (0.9)	16	21619	0.910814
Low (0.6) to High (0.9)	16	21620	0.608249
Low (0.6) to High (0.9)	17	21701	0.941081
Low (0.6) to High (0.9)	17	21702	0.636707
Low (0.6) to High (0.9)	17	21703	0.83709
Low (0.6) to High (0.9)	17	21704	0.771132
Low (0.6) to High (0.9)	17	21705	0.678219
Low (0.6) to High (0.9)	17	21706	0.787238
Low (0.6) to High (0.9)	17	21707	0.69395
Low (0.6) to High (0.9)	17	21708	0.846524
Low (0.6) to High (0.9)	17	21709	0.824396
Low (0.6) to High (0.9)	17	21710	0.808009
Low (0.6) to High (0.9)	17	21711	0.828478
Low (0.6) to High (0.9)	17	21712	0.922705
Low (0.6) to High (0.9)	17	21713	0.755965
Low (0.6) to High (0.9)	17	21714	0.737651
Low (0.6) to High (0.9)	17	21715	0.863282
Low (0.6) to High (0.9)	17	21716	0.801861
Low (0.6) to High (0.9)	17	21717	0.832275
Low (0.6) to High (0.9)	17	21718	0.702386
Low (0.6) to High (0.9)	17	21719	0.869931
Low (0.6) to High (0.9)	17	21720	0.631859
Low (0.6) to High (0.9)	18	21801	0.72762
Low (0.6) to High (0.9)	18	21802	0.751913
Low (0.6) to High (0.9)	18	21803	0.895893
Low (0.6) to High (0.9)	18	21804	0.837185
Low (0.6) to High (0.9)	18	21805	0.721556
Low (0.6) to High (0.9)	18	21806	0.857157
Low (0.6) to High (0.9)	18	21807	0.652997
Low (0.6) to High (0.9)	18	21808	0.889703
Low (0.6) to High (0.9)	18	21809	0.79999
Low (0.6) to High (0.9)	18	21810	0.659824
Low (0.6) to High (0.9)	18	21811	0.913623
Low (0.6) to High (0.9)	18	21812	0.83715
Low (0.6) to High (0.9)	18	21813	0.861771
Low (0.6) to High (0.9)	18	21814	0.856342
Low (0.6) to High (0.9)	18	21815	0.772788
Low (0.6) to High (0.9)	18	21816	0.874911
Low (0.6) to High (0.9)	18	21817	0.848081
Low (0.6) to High (0.9)	18	21818	0.629544
Low (0.6) to High (0.9)	18	21819	0.519646
Low (0.6) to High (0.9)	18	21820	0.80766
Low (0.6) to High (0.9)	19	21901	0.842498
Low (0.6) to High (0.9)	19	21902	0.754239
Low (0.6) to High (0.9)	19	21903	0.858906
Low (0.6) to High (0.9)	19	21904	0.834752
Low (0.6) to High (0.9)	19	21905	0.764921
Low (0.6) to High (0.9)	19	21906	0.895578
Low (0.6) to High (0.9)	19	21907	0.942846
Low (0.6) to High (0.9)	19	21908	0.694078
Low (0.6) to High (0.9)	19	21909	0.804999
Low (0.6) to High (0.9)	19	21910	0.835658
Low (0.6) to High (0.9)	19	21912	0.850282
Low (0.6) to High (0.9)	19	21913	0.866147
Low (0.6) to High (0.9)	19	21914	0.905289
Low (0.6) to High (0.9)	19	21915	0.716536
Low (0.6) to High (0.9)	19	21916	0.766013
Low (0.6) to High (0.9)	19	21917	0.768766
Low (0.6) to High (0.9)	19	21918	0.595544
Low (0.6) to High (0.9)	19	21919	0.739195
Low (0.6) to High (0.9)	19	21920	0.866229
Low (0.6) to High (0.9)	20	22001	0.843113
Low (0.6) to High (0.9)	20	22002	0.637246
Low (0.6) to High (0.9)	20	22003	0.844353
Low (0.6) to High (0.9)	20	22004	0.87069
Low (0.6) to High (0.9)	20	22005	0.719474
Low (0.6) to High (0.9)	20	22006	0.798314
Low (0.6) to High (0.9)	20	22007	0.87533
Low (0.6) to High (0.9)	20	22008	0.881893
Low (0.6) to High (0.9)	20	22009	0.870546
Low (0.6) to High (0.9)	20	22010	0.858613
Low (0.6) to High (0.9)	20	22011	0.852121
Low (0.6) to High (0.9)	20	22012	0.83186
Low (0.6) to High (0.9)	20	22013	0.806523
Low (0.6) to High (0.9)	20	22014	0.672743
Low (0.6) to High (0.9)	20	22015	0.934537
Low (0.6) to High (0.9)	20	22016	0.821631
Low (0.6) to High (0.9)	20	22017	0.814392
Low (0.6) to High (0.9)	20	22018	0.821038
Low (0.6) to High (0.9)	20	22019	0.953023
Low (0.6) to High (0.9)	20	22020	0.684369
Low (0.6) to High (0.9)	21	22101	0.869177
Low (0.6) to High (0.9)	21	22102	0.841247
Low (0.6) to High (0.9)	21	22103	0.930761
Low (0.6) to High (0.9)	21	22104	0.852332
Low (0.6) to High (0.9)	21	22105	0.86234
Low (0.6) to High (0.9)	21	22106	0.833383
Low (0.6) to High (0.9)	21	22107	0.886937
Low (0.6) to High (0.9)	21	22108	0.644393
Low (0.6) to High (0.9)	21	22109	0.761078
Low (0.6) to High (0.9)	21	22110	0.987272
Low (0.6) to High (0.9)	21	22111	0.820992
Low (0.6) to High (0.9)	21	22112	0.762303
Low (0.6) to High (0.9)	21	22113	0.822783
Low (0.6) to High (0.9)	21	22114	0.869101
Low (0.6) to High (0.9)	21	22115	0.826046
Low (0.6) to High (0.9)	21	22116	0.811518
Low (0.6) to High (0.9)	21	22117	0.84389
Low (0.6) to High (0.9)	21	22118	0.939157
Low (0.6) to High (0.9)	21	22119	0.878254
Low (0.6) to High (0.9)	21	22120	0.674624
Low (0.6) to High (0.9)	22	22201	0.641347
Low (0.6) to High (0.9)	22	22202	0.633379
Low (0.6) to High (0.9)	22	22203	0.809579
Low (0.6) to High (0.9)	22	22204	0.829435
Low (0.6) to High (0.9)	22	22205	0.952828
Low (0.6) to High (0.9)	22	22206	0.870978
Low (0.6) to High (0.9)	22	22207	0.787656
Low (0.6) to High (0.9)	22	22208	0.905963
Low (0.6) to High (0.9)	22	22209	0.915774
Low (0.6) to High (0.9)	22	22210	0.920479
Low (0.6) to High (0.9)	22	22211	0.877164
Low (0.6) to High (0.9)	22	22212	0.843903
Low (0.6) to High (0.9)	22	22213	0.857263
Low (0.6) to High (0.9)	22	22214	0.820684
Low (0.6) to High (0.9)	22	22215	0.908094
Low (0.6) to High (0.9)	22	22216	0.777807
Low (0.6) to High (0.9)	22	22217	0.582189
Low (0.6) to High (0.9)	22	22218	0.849108
Low (0.6) to High (0.9)	22	22219	0.786168
Low (0.6) to High (0.9)	22	22220	0.878555
Low (0.6) to High (0.9)	23	22301	0.870425
Low (0.6) to High (0.9)	23	22302	0.868262
Low (0.6) to High (0.9)	23	22303	0.8512
Low (0.6) to High (0.9)	23	22304	0.869892
Low (0.6) to High (0.9)	23	22305	0.851619
Low (0.6) to High (0.9)	23	22306	0.932673
Low (0.6) to High (0.9)	23	22307	0.804536
Low (0.6) to High (0.9)	23	22308	0.557789
Low (0.6) to High (0.9)	23	22309	0.916122
Low (0.6) to High (0.9)	23	22310	0.689015
Low (0.6) to High (0.9)	23	22311	0.770343
Low (0.6) to High (0.9)	23	22312	0.854344
Low (0.6) to High (0.9)	23	22313	0.860812
Low (0.6) to High (0.9)	23	22314	0.860064
Low (0.6) to High (0.9)	23	22315	0.880317
Low (0.6) to High (0.9)	23	22316	0.777731
Low (0.6) to High (0.9)	23	22317	0.771193
Low (0.6) to High (0.9)	23	22318	0.703136
Low (0.6) to High (0.9)	23	22319	0.887752
Low (0.6) to High (0.9)	23	22320	0.86187
Low (0.6) to High (0.9)	24	22401	0.807226
Low (0.6) to High (0.9)	24	22402	0.938521
Low (0.6) to High (0.9)	24	22403	0.776112
Low (0.6) to High (0.9)	24	22404	0.920795
Low (0.6) to High (0.9)	24	22405	0.748167
Low (0.6) to High (0.9)	24	22406	0.782073
Low (0.6) to High (0.9)	24	22407	0.927003
Low (0.6) to High (0.9)	24	22408	0.601718
Low (0.6) to High (0.9)	24	22409	0.91472
Low (0.6) to High (0.9)	24	22410	0.89896
Low (0.6) to High (0.9)	24	22411	0.699802
Low (0.6) to High (0.9)	24	22412	0.869369
Low (0.6) to High (0.9)	24	22413	0.733908
Low (0.6) to High (0.9)	24	22414	0.916256
Low (0.6) to High (0.9)	24	22415	0.891216
Low (0.6) to High (0.9)	24	22416	0.649908
Low (0.6) to High (0.9)	24	22417	0.867456
Low (0.6) to High (0.9)	24	22418	0.864567
Low (0.6) to High (0.9)	24	22419	0.838205
Low (0.6) to High (0.9)	24	22420	0.924845
Low (0.6) to High (0.9)	25	22501	0.798078
Low (0.6) to High (0.9)	25	22502	0.923042
Low (0.6) to High (0.9)	25	22503	0.727217
Low (0.6) to High (0.9)	25	22504	0.829556
Low (0.6) to High (0.9)	25	22505	0.82961
Low (0.6) to High (0.9)	25	22506	0.932333
Low (0.6) to High (0.9)	25	22507	0.855227
Low (0.6) to High (0.9)	25	22508	0.614797
Low (0.6) to High (0.9)	25	22509	0.928096
Low (0.6) to High (0.9)	25	22510	0.828721
Low (0.6) to High (0.9)	25	22511	0.803315
Low (0.6) to High (0.9)	25	22512	0.826631
Low (0.6) to High (0.9)	25	22513	0.780153
Low (0.6) to High (0.9)	25	22514	0.865872
Low (0.6) to High (0.9)	25	22515	0.830959
Low (0.6) to High (0.9)	25	22516	0.625294
Low (0.6) to High (0.9)	25	22517	0.771052
Low (0.6) to High (0.9)	25	22518	0.737811
Low (0.6) to High (0.9)	25	22519	0.867687
Low (0.6) to High (0.9)	25	22520	0.933209
Low (0.6) to High (0.9)	26	22601	0.867699
Low (0.6) to High (0.9)	26	22602	0.840192
Low (0.6) to High (0.9)	26	22603	0.865608
Low (0.6) to High (0.9)	26	22604	0.897034
Low (0.6) to High (0.9)	26	22605	0.590947
Low (0.6) to High (0.9)	26	22606	0.716425
Low (0.6) to High (0.9)	26	22607	0.745013
Low (0.6) to High (0.9)	26	22608	0.919924
Low (0.6) to High (0.9)	26	22609	0.895522
Low (0.6) to High (0.9)	26	22610	0.893609
Low (0.6) to High (0.9)	26	22611	0.907845
Low (0.6) to High (0.9)	26	22612	0.901119
Low (0.6) to High (0.9)	26	22613	0.94191
Low (0.6) to High (0.9)	26	22614	0.913451
Low (0.6) to High (0.9)	26	22615	0.830561
Low (0.6) to High (0.9)	26	22616	0.758841
Low (0.6) to High (0.9)	26	22617	0.855329
Low (0.6) to High (0.9)	26	22618	0.812207
Low (0.6) to High (0.9)	26	22619	0.839716
Low (0.6) to High (0.9)	26	22620	0.962152
Low (0.6) to High (0.9)	27	22701	0.875382
Low (0.6) to High (0.9)	27	22702	0.846101
Low (0.6) to High (0.9)	27	22703	0.800765
Low (0.6) to High (0.9)	27	22704	0.930819
Low (0.6) to High (0.9)	27	22705	0.810276
Low (0.6) to High (0.9)	27	22706	0.833385
Low (0.6) to High (0.9)	27	22707	0.700177
Low (0.6) to High (0.9)	27	22708	0.94092
Low (0.6) to High (0.9)	27	22709	0.713593
Low (0.6) to High (0.9)	27	22710	0.884494
Low (0.6) to High (0.9)	27	22711	0.904066
Low (0.6) to High (0.9)	27	22712	0.785582
Low (0.6) to High (0.9)	27	22713	0.727022
Low (0.6) to High (0.9)	27	22714	0.841089
Low (0.6) to High (0.9)	27	22715	0.810575
Low (0.6) to High (0.9)	27	22716	0.930988
Low (0.6) to High (0.9)	27	22717	0.891465
Low (0.6) to High (0.9)	27	22718	0.915773
Low (0.6) to High (0.9)	27	22719	0.85359
Low (0.6) to High (0.9)	27	22720	0.838888
Low (0.6) to High (0.9)	28	22801	0.911241
Low (0.6) to High (0.9)	28	22802	0.869487
Low (0.6) to High (0.9)	28	22803	0.800202
Low (0.6) to High (0.9)	28	22804	0.575247
Low (0.6) to High (0.9)	28	22805	0.760631
Low (0.6) to High (0.9)	28	22806	0.923604
Low (0.6) to High (0.9)	28	22807	0.909443
Low (0.6) to High (0.9)	28	22808	0.890182
Low (0.6) to High (0.9)	28	22809	0.885419
Low (0.6) to High (0.9)	28	22810	0.890156
Low (0.6) to High (0.9)	28	22811	0.825932
Low (0.6) to High (0.9)	28	22812	0.915653
Low (0.6) to High (0.9)	28	22813	0.912214
Low (0.6) to High (0.9)	28	22814	0.595703
Low (0.6) to High (0.9)	28	22815	0.943593
Low (0.6) to High (0.9)	28	22816	0.964829
Low (0.6) to High (0.9)	28	22817	0.685607
Low (0.6) to High (0.9)	28	22818	0.782121
Low (0.6) to High (0.9)	28	22819	0.826492
Low (0.6) to High (0.9)	28	22820	0.776284

## Sheet: Supplementary Fig. 1a
ID	Round	Conditional contribution	Expectations
1	1	50	High EE High NE
1	5	50	High EE High NE
1	10	50	High EE High NE
1	14	50	High EE High NE
1	15	50	High EE High NE
2	1	50	High EE High NE
2	5	50	High EE High NE
2	14	55	High EE High NE
2	15	55	High EE High NE
2	19	55	High EE High NE
2	24	55	High EE High NE
2	28	55	High EE High NE
3	1	50	High EE High NE
3	5	60	High EE High NE
3	10	50	High EE High NE
3	14	70	High EE High NE
3	15	50	High EE High NE
3	19	60	High EE High NE
3	24	50	High EE High NE
3	28	60	High EE High NE
4	1	50	High EE High NE
4	5	55	High EE High NE
4	10	50	High EE High NE
4	14	50	High EE High NE
4	15	50	High EE High NE
4	19	50	High EE High NE
4	24	50	High EE High NE
4	28	50	High EE High NE
5	1	50	High EE High NE
5	5	55	High EE High NE
5	10	50	High EE High NE
5	14	55	High EE High NE
5	15	50	High EE High NE
5	19	50	High EE High NE
5	24	50	High EE High NE
5	28	50	High EE High NE
6	1	50	High EE High NE
6	5	45	High EE High NE
6	10	60	High EE High NE
6	14	55	High EE High NE
6	15	60	High EE High NE
6	19	40	High EE High NE
6	24	50	High EE High NE
6	28	50	High EE High NE
7	1	60	High EE High NE
7	5	55	High EE High NE
7	10	55	High EE High NE
7	14	55	High EE High NE
7	15	55	High EE High NE
7	19	50	High EE High NE
7	24	50	High EE High NE
7	28	50	High EE High NE
8	1	50	High EE High NE
8	5	50	High EE High NE
8	14	50	High EE High NE
8	15	50	High EE High NE
8	24	50	High EE High NE
8	28	50	High EE High NE
9	1	50	High EE High NE
9	5	60	High EE High NE
9	10	60	High EE High NE
9	14	60	High EE High NE
9	15	60	High EE High NE
9	19	60	High EE High NE
9	24	60	High EE High NE
9	28	60	High EE High NE
10	1	50	High EE High NE
10	5	45	High EE High NE
10	10	50	High EE High NE
10	14	50	High EE High NE
10	15	40	High EE High NE
10	19	50	High EE High NE
10	28	55	High EE High NE
11	1	50	High EE High NE
11	5	50	High EE High NE
11	10	60	High EE High NE
11	14	70	High EE High NE
11	15	70	High EE High NE
11	19	50	High EE High NE
11	24	60	High EE High NE
11	28	50	High EE High NE
12	1	50	High EE High NE
12	5	30	High EE High NE
12	10	40	High EE High NE
12	14	45	High EE High NE
12	15	40	High EE High NE
12	19	45	High EE High NE
12	24	50	High EE High NE
12	28	45	High EE High NE
13	1	50	High EE High NE
13	5	50	High EE High NE
13	10	50	High EE High NE
13	14	50	High EE High NE
13	15	50	High EE High NE
13	19	50	High EE High NE
13	24	50	High EE High NE
13	28	50	High EE High NE
14	1	50	High EE High NE
14	5	50	High EE High NE
14	10	50	High EE High NE
14	14	50	High EE High NE
14	15	50	High EE High NE
14	19	50	High EE High NE
14	24	50	High EE High NE
14	28	50	High EE High NE
15	1	50	High EE High NE
15	5	60	High EE High NE
15	10	50	High EE High NE
15	14	50	High EE High NE
15	15	50	High EE High NE
15	19	50	High EE High NE
15	24	50	High EE High NE
15	28	40	High EE High NE
16	1	50	High EE High NE
16	5	50	High EE High NE
16	10	50	High EE High NE
16	14	50	High EE High NE
16	15	50	High EE High NE
16	19	25	High EE High NE
16	24	50	High EE High NE
16	28	50	High EE High NE
17	1	90	High EE High NE
17	5	50	High EE High NE
17	10	50	High EE High NE
17	14	50	High EE High NE
17	15	50	High EE High NE
17	19	50	High EE High NE
17	24	50	High EE High NE
17	28	50	High EE High NE
18	1	50	High EE High NE
18	10	35	High EE High NE
18	14	35	High EE High NE
18	15	40	High EE High NE
18	19	35	High EE High NE
18	24	35	High EE High NE
18	28	35	High EE High NE
19	1	60	High EE High NE
19	10	51	High EE High NE
19	14	52	High EE High NE
19	15	55	High EE High NE
19	19	51	High EE High NE
19	28	52	High EE High NE
20	1	50	High EE High NE
20	5	50	High EE High NE
20	10	50	High EE High NE
20	14	50	High EE High NE
20	15	50	High EE High NE
20	19	50	High EE High NE
20	24	50	High EE High NE
20	28	50	High EE High NE
21	1	60	High EE High NE
21	5	50	High EE High NE
21	10	50	High EE High NE
21	14	45	High EE High NE
21	15	45	High EE High NE
21	19	50	High EE High NE
21	24	50	High EE High NE
21	28	50	High EE High NE
22	1	75	High EE High NE
22	5	50	High EE High NE
22	10	50	High EE High NE
22	14	50	High EE High NE
22	15	50	High EE High NE
22	19	50	High EE High NE
22	24	50	High EE High NE
22	28	50	High EE High NE
23	1	70	High EE High NE
23	5	65	High EE High NE
23	10	50	High EE High NE
23	14	50	High EE High NE
23	15	50	High EE High NE
23	19	50	High EE High NE
23	24	50	High EE High NE
23	28	50	High EE High NE
24	1	60	High EE High NE
24	5	50	High EE High NE
24	10	50	High EE High NE
24	14	55	High EE High NE
24	15	50	High EE High NE
24	19	50	High EE High NE
24	24	50	High EE High NE
24	28	50	High EE High NE
25	1	50	High EE High NE
25	5	50	High EE High NE
25	10	50	High EE High NE
25	14	50	High EE High NE
25	15	40	High EE High NE
25	19	50	High EE High NE
25	24	40	High EE High NE
25	28	40	High EE High NE
26	1	60	High EE High NE
26	5	55	High EE High NE
26	10	50	High EE High NE
26	14	55	High EE High NE
26	15	50	High EE High NE
26	19	51	High EE High NE
26	24	55	High EE High NE
26	28	55	High EE High NE
27	1	0	High EE High NE
27	5	50	High EE High NE
27	10	30	High EE High NE
27	14	50	High EE High NE
27	15	50	High EE High NE
27	19	50	High EE High NE
27	24	50	High EE High NE
27	28	50	High EE High NE
28	1	80	High EE High NE
28	5	60	High EE High NE
28	10	60	High EE High NE
28	14	50	High EE High NE
28	15	95	High EE High NE
28	19	50	High EE High NE
28	24	50	High EE High NE
28	28	50	High EE High NE
29	1	60	High EE High NE
29	5	60	High EE High NE
29	10	55	High EE High NE
29	14	50	High EE High NE
29	15	50	High EE High NE
29	19	50	High EE High NE
29	24	50	High EE High NE
29	28	50	High EE High NE
30	1	50	High EE High NE
30	5	50	High EE High NE
30	10	50	High EE High NE
30	14	50	High EE High NE
30	15	50	High EE High NE
30	19	50	High EE High NE
30	24	40	High EE High NE
30	28	50	High EE High NE
31	1	20	High EE High NE
31	5	40	High EE High NE
31	10	40	High EE High NE
31	14	50	High EE High NE
31	15	50	High EE High NE
31	19	50	High EE High NE
31	24	50	High EE High NE
31	28	50	High EE High NE
32	1	60	High EE High NE
32	5	50	High EE High NE
32	10	51	High EE High NE
32	14	60	High EE High NE
32	15	55	High EE High NE
32	19	55	High EE High NE
32	24	50	High EE High NE
32	28	55	High EE High NE
33	1	60	High EE High NE
33	5	50	High EE High NE
33	10	50	High EE High NE
33	14	50	High EE High NE
33	15	50	High EE High NE
33	19	60	High EE High NE
33	24	50	High EE High NE
33	28	50	High EE High NE
34	1	61	High EE High NE
34	5	50	High EE High NE
34	10	50	High EE High NE
34	14	50	High EE High NE
34	15	50	High EE High NE
34	19	50	High EE High NE
34	24	50	High EE High NE
34	28	50	High EE High NE
35	1	60	High EE High NE
35	5	50	High EE High NE
35	10	50	High EE High NE
35	14	50	High EE High NE
35	15	50	High EE High NE
35	19	50	High EE High NE
35	24	50	High EE High NE
35	28	50	High EE High NE
36	1	55	High EE High NE
36	5	50	High EE High NE
36	10	50	High EE High NE
36	14	50	High EE High NE
36	15	50	High EE High NE
36	19	50	High EE High NE
36	24	50	High EE High NE
36	28	50	High EE High NE
37	1	60	High EE High NE
37	5	50	High EE High NE
37	10	50	High EE High NE
37	14	45	High EE High NE
37	15	45	High EE High NE
37	19	40	High EE High NE
38	1	50	High EE High NE
38	5	45	High EE High NE
38	10	50	High EE High NE
38	14	50	High EE High NE
38	15	50	High EE High NE
38	19	50	High EE High NE
38	24	50	High EE High NE
38	28	50	High EE High NE
39	1	50	High EE High NE
39	5	60	High EE High NE
39	10	50	High EE High NE
39	14	50	High EE High NE
39	15	60	High EE High NE
39	19	60	High EE High NE
39	24	60	High EE High NE
39	28	60	High EE High NE
40	1	100	High EE High NE
40	5	50	High EE High NE
40	10	50	High EE High NE
40	14	50	High EE High NE
40	15	50	High EE High NE
40	19	50	High EE High NE
40	24	50	High EE High NE
40	28	50	High EE High NE
41	1	60	High EE High NE
41	5	50	High EE High NE
41	10	55	High EE High NE
41	14	50	High EE High NE
41	15	50	High EE High NE
41	19	50	High EE High NE
41	24	50	High EE High NE
41	28	50	High EE High NE
42	1	75	High EE High NE
42	5	75	High EE High NE
42	10	50	High EE High NE
42	14	55	High EE High NE
42	15	60	High EE High NE
42	19	50	High EE High NE
42	24	50	High EE High NE
42	28	50	High EE High NE
43	1	50	High EE High NE
43	5	50	High EE High NE
43	10	55	High EE High NE
43	14	50	High EE High NE
43	15	40	High EE High NE
43	19	50	High EE High NE
43	24	50	High EE High NE
43	28	45	High EE High NE
44	1	50	High EE High NE
44	5	50	High EE High NE
44	10	49	High EE High NE
44	14	49	High EE High NE
44	15	49	High EE High NE
44	19	49	High EE High NE
44	24	49	High EE High NE
44	28	50	High EE High NE
45	1	50	High EE High NE
45	5	40	High EE High NE
45	10	40	High EE High NE
45	14	50	High EE High NE
45	15	50	High EE High NE
45	19	40	High EE High NE
45	24	50	High EE High NE
45	28	50	High EE High NE
46	1	50	High EE High NE
46	5	50	High EE High NE
46	10	50	High EE High NE
46	14	50	High EE High NE
46	15	50	High EE High NE
46	19	45	High EE High NE
46	24	50	High EE High NE
46	28	50	High EE High NE
47	1	50	High EE High NE
47	5	50	High EE High NE
47	10	50	High EE High NE
47	14	50	High EE High NE
47	19	50	High EE High NE
47	24	50	High EE High NE
47	28	50	High EE High NE
48	1	60	High EE High NE
48	5	50	High EE High NE
48	10	65	High EE High NE
48	14	60	High EE High NE
48	15	55	High EE High NE
48	19	55	High EE High NE
48	24	55	High EE High NE
48	28	55	High EE High NE
49	1	55	High EE High NE
49	5	50	High EE High NE
49	10	50	High EE High NE
49	14	50	High EE High NE
49	15	50	High EE High NE
49	19	50	High EE High NE
49	24	50	High EE High NE
49	28	50	High EE High NE
50	1	50	High EE High NE
50	5	50	High EE High NE
50	10	55	High EE High NE
50	14	50	High EE High NE
50	15	50	High EE High NE
50	24	50	High EE High NE
50	28	50	High EE High NE
51	1	50	High EE High NE
51	5	50	High EE High NE
51	10	50	High EE High NE
51	14	50	High EE High NE
51	15	50	High EE High NE
51	19	50	High EE High NE
51	24	50	High EE High NE
51	28	50	High EE High NE
52	1	60	High EE High NE
52	5	60	High EE High NE
52	10	50	High EE High NE
52	14	50	High EE High NE
52	15	60	High EE High NE
52	19	60	High EE High NE
52	24	60	High EE High NE
52	28	60	High EE High NE
53	1	60	High EE High NE
53	10	50	High EE High NE
53	14	50	High EE High NE
53	15	50	High EE High NE
53	19	55	High EE High NE
53	24	50	High EE High NE
53	28	50	High EE High NE
54	1	100	High EE High NE
54	5	60	High EE High NE
54	10	60	High EE High NE
54	14	50	High EE High NE
54	15	50	High EE High NE
54	19	50	High EE High NE
54	24	50	High EE High NE
54	28	50	High EE High NE
55	1	20	High EE High NE
55	5	25	High EE High NE
55	10	50	High EE High NE
55	14	50	High EE High NE
55	15	50	High EE High NE
55	19	50	High EE High NE
55	24	50	High EE High NE
55	28	50	High EE High NE
56	1	52	High EE High NE
56	5	55	High EE High NE
56	10	60	High EE High NE
56	14	55	High EE High NE
56	15	55	High EE High NE
56	19	60	High EE High NE
56	28	55	High EE High NE
57	1	75	High EE High NE
57	5	50	High EE High NE
57	10	60	High EE High NE
57	14	50	High EE High NE
57	15	60	High EE High NE
57	19	60	High EE High NE
57	24	60	High EE High NE
57	28	60	High EE High NE
58	1	50	High EE High NE
58	5	50	High EE High NE
58	10	50	High EE High NE
58	14	50	High EE High NE
58	15	50	High EE High NE
58	19	50	High EE High NE
58	24	50	High EE High NE
58	28	50	High EE High NE
60	1	50	High EE High NE
60	5	50	High EE High NE
60	10	45	High EE High NE
60	14	45	High EE High NE
60	15	45	High EE High NE
60	19	45	High EE High NE
60	28	45	High EE High NE
61	1	60	High EE High NE
61	5	50	High EE High NE
61	10	50	High EE High NE
61	14	55	High EE High NE
61	15	50	High EE High NE
61	19	50	High EE High NE
61	24	50	High EE High NE
61	28	55	High EE High NE
62	1	50	High EE High NE
62	5	40	High EE High NE
62	10	45	High EE High NE
62	14	45	High EE High NE
62	15	45	High EE High NE
62	19	45	High EE High NE
62	28	45	High EE High NE
63	1	50	High EE High NE
63	5	50	High EE High NE
63	10	50	High EE High NE
63	14	50	High EE High NE
63	15	50	High EE High NE
63	19	50	High EE High NE
63	24	50	High EE High NE
63	28	50	High EE High NE
64	1	50	High EE High NE
64	5	40	High EE High NE
64	10	50	High EE High NE
64	14	45	High EE High NE
64	15	45	High EE High NE
64	19	40	High EE High NE
64	24	40	High EE High NE
64	28	50	High EE High NE
65	1	50	High EE High NE
65	5	60	High EE High NE
65	10	50	High EE High NE
65	14	50	High EE High NE
65	15	50	High EE High NE
65	19	50	High EE High NE
65	24	50	High EE High NE
65	28	50	High EE High NE
66	1	60	High EE High NE
66	5	60	High EE High NE
66	10	55	High EE High NE
66	14	55	High EE High NE
66	15	55	High EE High NE
66	19	55	High EE High NE
66	24	55	High EE High NE
66	28	50	High EE High NE
67	1	50	High EE High NE
67	5	40	High EE High NE
67	10	50	High EE High NE
67	14	50	High EE High NE
67	15	50	High EE High NE
67	19	50	High EE High NE
67	24	50	High EE High NE
67	28	50	High EE High NE
68	1	60	High EE High NE
68	5	55	High EE High NE
68	10	55	High EE High NE
68	14	60	High EE High NE
68	15	60	High EE High NE
68	19	60	High EE High NE
68	24	60	High EE High NE
68	28	60	High EE High NE
69	1	50	High EE High NE
69	5	45	High EE High NE
69	10	40	High EE High NE
69	14	45	High EE High NE
69	15	40	High EE High NE
69	19	40	High EE High NE
69	24	35	High EE High NE
69	28	30	High EE High NE
70	1	60	High EE High NE
70	5	60	High EE High NE
70	10	60	High EE High NE
70	14	60	High EE High NE
70	15	60	High EE High NE
70	19	60	High EE High NE
70	24	60	High EE High NE
70	28	60	High EE High NE
71	1	50	High EE High NE
71	5	50	High EE High NE
71	10	50	High EE High NE
71	14	45	High EE High NE
71	15	45	High EE High NE
71	19	45	High EE High NE
71	24	45	High EE High NE
71	28	50	High EE High NE
72	1	50	High EE High NE
72	5	60	High EE High NE
72	10	50	High EE High NE
72	14	55	High EE High NE
72	15	50	High EE High NE
72	19	0	High EE High NE
72	24	0	High EE High NE
72	28	35	High EE High NE
73	1	60	High EE High NE
73	5	50	High EE High NE
73	14	45	High EE High NE
73	15	40	High EE High NE
73	19	58	High EE High NE
73	24	40	High EE High NE
73	28	40	High EE High NE
74	1	10	High EE High NE
74	5	55	High EE High NE
74	10	20	High EE High NE
74	14	55	High EE High NE
74	15	55	High EE High NE
74	19	20	High EE High NE
74	24	20	High EE High NE
74	28	20	High EE High NE
75	1	50	High EE High NE
75	5	50	High EE High NE
75	10	40	High EE High NE
75	14	40	High EE High NE
75	15	40	High EE High NE
75	19	30	High EE High NE
75	24	35	High EE High NE
75	28	40	High EE High NE
76	1	60	High EE High NE
76	5	50	High EE High NE
76	10	50	High EE High NE
76	14	50	High EE High NE
76	15	50	High EE High NE
76	19	50	High EE High NE
76	24	50	High EE High NE
76	28	50	High EE High NE
77	1	50	High EE High NE
77	5	50	High EE High NE
77	10	55	High EE High NE
77	14	55	High EE High NE
77	15	45	High EE High NE
77	19	50	High EE High NE
77	24	50	High EE High NE
77	28	50	High EE High NE
78	1	50	High EE High NE
78	5	50	High EE High NE
78	10	50	High EE High NE
78	14	50	High EE High NE
78	15	50	High EE High NE
78	19	55	High EE High NE
78	24	58	High EE High NE
78	28	50	High EE High NE
79	1	50	High EE High NE
79	5	50	High EE High NE
79	10	50	High EE High NE
79	14	50	High EE High NE
79	15	60	High EE High NE
79	19	50	High EE High NE
79	24	50	High EE High NE
79	28	49	High EE High NE
80	1	55	High EE High NE
80	5	50	High EE High NE
80	10	50	High EE High NE
80	14	50	High EE High NE
80	15	50	High EE High NE
80	19	50	High EE High NE
80	24	50	High EE High NE
80	28	50	High EE High NE
81	1	50	High EE High NE
81	5	50	High EE High NE
81	10	50	High EE High NE
81	14	55	High EE High NE
81	15	55	High EE High NE
81	19	50	High EE High NE
81	24	50	High EE High NE
81	28	50	High EE High NE
82	1	50	High EE High NE
82	5	40	High EE High NE
82	10	45	High EE High NE
82	14	45	High EE High NE
82	15	45	High EE High NE
82	19	50	High EE High NE
82	24	50	High EE High NE
82	28	50	High EE High NE
83	1	75	High EE High NE
83	5	50	High EE High NE
83	10	50	High EE High NE
83	14	50	High EE High NE
83	15	50	High EE High NE
83	19	50	High EE High NE
83	24	50	High EE High NE
83	28	50	High EE High NE
84	1	36	High EE High NE
84	5	50	High EE High NE
84	10	55	High EE High NE
84	14	55	High EE High NE
84	15	70	High EE High NE
84	19	50	High EE High NE
84	24	65	High EE High NE
84	28	70	High EE High NE
85	1	55	High EE High NE
85	5	50	High EE High NE
85	10	50	High EE High NE
85	14	50	High EE High NE
85	15	45	High EE High NE
85	19	45	High EE High NE
85	24	50	High EE High NE
85	28	50	High EE High NE
86	1	15	High EE High NE
86	5	50	High EE High NE
86	10	50	High EE High NE
86	14	45	High EE High NE
86	15	50	High EE High NE
86	19	60	High EE High NE
86	24	60	High EE High NE
86	28	60	High EE High NE
87	1	50	High EE High NE
87	5	50	High EE High NE
87	10	55	High EE High NE
87	14	50	High EE High NE
87	15	40	High EE High NE
87	19	50	High EE High NE
87	24	45	High EE High NE
87	28	40	High EE High NE
88	1	100	High EE High NE
88	5	60	High EE High NE
88	10	60	High EE High NE
88	14	90	High EE High NE
88	15	60	High EE High NE
88	19	90	High EE High NE
88	24	90	High EE High NE
88	28	80	High EE High NE
89	1	50	High EE High NE
89	5	50	High EE High NE
89	10	50	High EE High NE
89	14	50	High EE High NE
89	15	50	High EE High NE
89	19	50	High EE High NE
89	24	50	High EE High NE
89	28	50	High EE High NE
90	1	50	High EE High NE
90	5	40	High EE High NE
90	10	60	High EE High NE
90	14	60	High EE High NE
90	15	60	High EE High NE
90	19	40	High EE High NE
90	24	60	High EE High NE
90	28	60	High EE High NE
91	1	50	High EE High NE
91	5	60	High EE High NE
91	10	55	High EE High NE
91	14	50	High EE High NE
91	15	52	High EE High NE
91	19	50	High EE High NE
91	24	50	High EE High NE
91	28	52	High EE High NE
92	1	65	High EE High NE
92	5	50	High EE High NE
92	10	40	High EE High NE
92	14	60	High EE High NE
92	15	50	High EE High NE
92	19	55	High EE High NE
92	24	55	High EE High NE
92	28	50	High EE High NE
93	1	50	High EE High NE
93	5	40	High EE High NE
93	10	40	High EE High NE
93	14	40	High EE High NE
93	15	60	High EE High NE
93	19	60	High EE High NE
93	24	60	High EE High NE
93	28	60	High EE High NE
94	1	50	High EE High NE
94	5	50	High EE High NE
94	10	55	High EE High NE
94	14	50	High EE High NE
94	15	50	High EE High NE
94	19	50	High EE High NE
94	24	50	High EE High NE
94	28	50	High EE High NE
95	1	65	High EE High NE
95	5	50	High EE High NE
95	10	50	High EE High NE
95	14	50	High EE High NE
95	15	50	High EE High NE
95	19	50	High EE High NE
95	24	50	High EE High NE
95	28	50	High EE High NE
96	1	55	High EE High NE
96	5	50	High EE High NE
96	10	50	High EE High NE
96	14	50	High EE High NE
96	15	50	High EE High NE
96	19	50	High EE High NE
96	24	50	High EE High NE
96	28	30	High EE High NE
97	1	25	High EE High NE
97	5	40	High EE High NE
97	10	40	High EE High NE
97	14	60	High EE High NE
97	15	60	High EE High NE
97	19	60	High EE High NE
97	24	60	High EE High NE
97	28	60	High EE High NE
98	1	60	High EE High NE
98	5	60	High EE High NE
98	10	60	High EE High NE
98	14	60	High EE High NE
98	15	70	High EE High NE
98	19	60	High EE High NE
98	24	60	High EE High NE
98	28	70	High EE High NE
99	1	45	High EE High NE
99	5	45	High EE High NE
99	10	50	High EE High NE
99	14	50	High EE High NE
99	15	50	High EE High NE
99	19	50	High EE High NE
99	24	50	High EE High NE
99	28	50	High EE High NE
100	1	50	High EE High NE
100	5	50	High EE High NE
100	10	40	High EE High NE
100	14	45	High EE High NE
100	15	40	High EE High NE
100	19	40	High EE High NE
100	24	40	High EE High NE
100	28	50	High EE High NE
101	1	50	High EE High NE
101	5	70	High EE High NE
101	10	60	High EE High NE
101	14	60	High EE High NE
101	15	60	High EE High NE
101	19	50	High EE High NE
101	24	60	High EE High NE
101	28	60	High EE High NE
102	1	100	High EE High NE
102	5	50	High EE High NE
102	10	50	High EE High NE
102	14	50	High EE High NE
102	15	60	High EE High NE
102	19	50	High EE High NE
102	24	50	High EE High NE
102	28	50	High EE High NE
103	1	60	High EE High NE
103	5	60	High EE High NE
103	10	60	High EE High NE
103	14	60	High EE High NE
103	15	60	High EE High NE
103	19	60	High EE High NE
103	24	60	High EE High NE
103	28	60	High EE High NE
104	1	75	High EE High NE
104	5	60	High EE High NE
104	10	60	High EE High NE
104	14	60	High EE High NE
104	15	50	High EE High NE
104	19	40	High EE High NE
104	24	60	High EE High NE
104	28	60	High EE High NE
105	1	55	High EE High NE
105	5	60	High EE High NE
105	10	50	High EE High NE
105	14	50	High EE High NE
105	15	55	High EE High NE
105	19	55	High EE High NE
105	24	50	High EE High NE
105	28	50	High EE High NE
106	1	100	High EE High NE
106	5	65	High EE High NE
106	10	50	High EE High NE
106	14	60	High EE High NE
106	15	70	High EE High NE
106	19	60	High EE High NE
106	24	60	High EE High NE
106	28	70	High EE High NE
107	1	70	High EE High NE
107	5	50	High EE High NE
107	10	55	High EE High NE
107	14	55	High EE High NE
107	15	55	High EE High NE
107	19	55	High EE High NE
107	24	55	High EE High NE
107	28	55	High EE High NE
108	1	50	High EE High NE
108	5	50	High EE High NE
108	10	50	High EE High NE
108	14	50	High EE High NE
108	15	60	High EE High NE
108	19	55	High EE High NE
108	28	60	High EE High NE
109	1	50	High EE High NE
109	5	50	High EE High NE
109	10	50	High EE High NE
109	14	50	High EE High NE
109	15	50	High EE High NE
109	19	50	High EE High NE
109	24	50	High EE High NE
109	28	50	High EE High NE
110	1	50	High EE High NE
110	5	50	High EE High NE
110	10	50	High EE High NE
110	14	50	High EE High NE
110	15	50	High EE High NE
110	19	50	High EE High NE
110	24	50	High EE High NE
110	28	50	High EE High NE
111	1	50	High EE High NE
111	5	50	High EE High NE
111	10	50	High EE High NE
111	14	50	High EE High NE
111	15	50	High EE High NE
111	19	50	High EE High NE
111	28	50	High EE High NE
112	1	60	High EE High NE
112	5	60	High EE High NE
112	10	50	High EE High NE
112	14	60	High EE High NE
112	15	55	High EE High NE
112	19	50	High EE High NE
112	24	50	High EE High NE
112	28	50	High EE High NE
113	10	70	High EE High NE
113	14	60	High EE High NE
113	15	70	High EE High NE
113	19	60	High EE High NE
113	24	50	High EE High NE
113	28	50	High EE High NE
114	1	60	High EE High NE
114	5	55	High EE High NE
114	10	55	High EE High NE
114	14	55	High EE High NE
114	15	55	High EE High NE
114	19	55	High EE High NE
114	24	50	High EE High NE
114	28	50	High EE High NE
115	1	80	High EE High NE
115	5	55	High EE High NE
115	10	50	High EE High NE
115	14	55	High EE High NE
115	15	60	High EE High NE
115	19	50	High EE High NE
115	24	50	High EE High NE
115	28	50	High EE High NE
116	1	0	High EE High NE
116	5	50	High EE High NE
116	10	50	High EE High NE
116	14	50	High EE High NE
116	15	50	High EE High NE
116	19	50	High EE High NE
116	24	50	High EE High NE
116	28	50	High EE High NE
117	1	100	High EE High NE
117	5	75	High EE High NE
117	10	50	High EE High NE
117	14	60	High EE High NE
117	15	60	High EE High NE
117	19	50	High EE High NE
117	24	60	High EE High NE
117	28	50	High EE High NE
118	1	50	High EE High NE
118	5	50	High EE High NE
118	10	50	High EE High NE
118	14	50	High EE High NE
118	15	50	High EE High NE
118	19	50	High EE High NE
118	24	50	High EE High NE
118	28	50	High EE High NE
119	1	50	High EE High NE
119	5	55	High EE High NE
119	10	50	High EE High NE
119	14	55	High EE High NE
119	15	50	High EE High NE
119	19	60	High EE High NE
119	24	60	High EE High NE
119	28	50	High EE High NE
120	1	50	High EE High NE
120	5	50	High EE High NE
120	10	50	High EE High NE
120	14	50	High EE High NE
120	19	0	High EE High NE
120	24	0	High EE High NE
120	28	0	High EE High NE
121	1	70	High EE High NE
121	5	100	High EE High NE
121	10	50	High EE High NE
121	14	65	High EE High NE
121	15	85	High EE High NE
121	19	60	High EE High NE
121	24	60	High EE High NE
121	28	50	High EE High NE
122	1	50	High EE High NE
122	10	50	High EE High NE
122	14	50	High EE High NE
122	15	50	High EE High NE
122	19	50	High EE High NE
122	24	50	High EE High NE
122	28	50	High EE High NE
123	1	60	High EE High NE
123	5	50	High EE High NE
123	10	50	High EE High NE
123	14	50	High EE High NE
123	15	50	High EE High NE
123	19	50	High EE High NE
123	24	50	High EE High NE
123	28	50	High EE High NE
124	1	60	High EE High NE
124	5	60	High EE High NE
124	10	60	High EE High NE
124	14	60	High EE High NE
124	15	60	High EE High NE
124	19	60	High EE High NE
124	24	60	High EE High NE
124	28	60	High EE High NE
125	1	90	High EE High NE
125	5	60	High EE High NE
125	10	50	High EE High NE
125	14	50	High EE High NE
125	15	60	High EE High NE
125	19	80	High EE High NE
125	24	50	High EE High NE
125	28	50	High EE High NE
126	1	60	High EE High NE
126	5	50	High EE High NE
126	10	50	High EE High NE
126	15	60	High EE High NE
126	19	50	High EE High NE
126	24	60	High EE High NE
126	28	50	High EE High NE
127	1	50	High EE High NE
127	10	50	High EE High NE
127	14	50	High EE High NE
127	15	50	High EE High NE
127	19	50	High EE High NE
128	1	50	High EE High NE
128	10	50	High EE High NE
128	14	50	High EE High NE
128	15	50	High EE High NE
128	19	50	High EE High NE
128	24	50	High EE High NE
128	28	50	High EE High NE
129	1	70	High EE High NE
129	5	80	High EE High NE
129	10	55	High EE High NE
129	14	50	High EE High NE
129	15	60	High EE High NE
129	19	50	High EE High NE
129	24	75	High EE High NE
129	28	65	High EE High NE
130	1	50	High EE High NE
130	5	65	High EE High NE
130	10	50	High EE High NE
130	14	51	High EE High NE
130	15	50	High EE High NE
130	19	50	High EE High NE
130	24	50	High EE High NE
130	28	50	High EE High NE
131	1	60	High EE High NE
131	5	60	High EE High NE
131	10	60	High EE High NE
131	14	50	High EE High NE
132	1	50	High EE High NE
132	5	50	High EE High NE
132	10	50	High EE High NE
132	14	50	High EE High NE
132	15	50	High EE High NE
132	19	50	High EE High NE
132	24	50	High EE High NE
132	28	50	High EE High NE
133	1	50	High EE High NE
133	5	50	High EE High NE
133	10	60	High EE High NE
133	14	50	High EE High NE
133	15	50	High EE High NE
133	19	50	High EE High NE
133	24	50	High EE High NE
133	28	60	High EE High NE
134	1	50	High EE High NE
134	5	50	High EE High NE
134	10	50	High EE High NE
134	14	50	High EE High NE
134	15	50	High EE High NE
134	24	50	High EE High NE
134	28	50	High EE High NE
135	1	60	High EE High NE
135	5	50	High EE High NE
135	10	50	High EE High NE
135	14	50	High EE High NE
135	19	50	High EE High NE
135	24	50	High EE High NE
135	28	50	High EE High NE
136	1	50	High EE High NE
136	5	60	High EE High NE
136	10	50	High EE High NE
136	14	55	High EE High NE
136	15	55	High EE High NE
136	19	55	High EE High NE
136	24	60	High EE High NE
136	28	55	High EE High NE
137	1	50	High EE High NE
137	5	50	High EE High NE
137	10	50	High EE High NE
137	14	50	High EE High NE
137	15	50	High EE High NE
137	19	50	High EE High NE
137	24	50	High EE High NE
137	28	50	High EE High NE
138	1	50	High EE High NE
138	5	60	High EE High NE
138	10	55	High EE High NE
138	14	55	High EE High NE
138	15	55	High EE High NE
138	19	55	High EE High NE
138	24	55	High EE High NE
138	28	55	High EE High NE
139	1	20	High EE High NE
139	5	60	High EE High NE
139	10	60	High EE High NE
139	14	60	High EE High NE
139	15	55	High EE High NE
139	19	55	High EE High NE
139	24	50	High EE High NE
139	28	50	High EE High NE
140	1	50	High EE High NE
140	5	50	High EE High NE
140	10	50	High EE High NE
140	14	50	High EE High NE
140	15	50	High EE High NE
140	19	50	High EE High NE
140	24	50	High EE High NE
140	28	50	High EE High NE
142	1	60	High EE High NE
142	5	65	High EE High NE
142	10	60	High EE High NE
142	14	55	High EE High NE
142	15	65	High EE High NE
142	19	55	High EE High NE
142	24	60	High EE High NE
142	28	50	High EE High NE
143	1	50	High EE High NE
143	5	50	High EE High NE
143	10	50	High EE High NE
143	14	50	High EE High NE
143	15	50	High EE High NE
143	19	50	High EE High NE
143	24	50	High EE High NE
143	28	50	High EE High NE
144	1	50	High EE High NE
144	5	50	High EE High NE
144	10	50	High EE High NE
144	14	50	High EE High NE
144	15	50	High EE High NE
144	19	50	High EE High NE
144	24	50	High EE High NE
144	28	50	High EE High NE
145	1	50	High EE High NE
145	5	50	High EE High NE
145	10	50	High EE High NE
145	14	50	High EE High NE
145	15	50	High EE High NE
145	19	50	High EE High NE
145	24	50	High EE High NE
145	28	50	High EE High NE
146	1	60	High EE High NE
146	5	50	High EE High NE
146	10	50	High EE High NE
146	14	60	High EE High NE
146	15	50	High EE High NE
146	19	50	High EE High NE
146	24	50	High EE High NE
146	28	50	High EE High NE
147	1	25	High EE High NE
147	5	60	High EE High NE
147	10	70	High EE High NE
147	14	60	High EE High NE
147	15	75	High EE High NE
147	19	60	High EE High NE
147	24	65	High EE High NE
147	28	65	High EE High NE
148	1	50	High EE High NE
148	5	50	High EE High NE
148	10	50	High EE High NE
148	14	50	High EE High NE
148	15	50	High EE High NE
148	19	50	High EE High NE
148	24	50	High EE High NE
148	28	50	High EE High NE
149	1	80	High EE High NE
149	5	50	High EE High NE
149	10	60	High EE High NE
149	14	60	High EE High NE
149	15	70	High EE High NE
149	19	70	High EE High NE
149	24	50	High EE High NE
149	28	70	High EE High NE
150	1	100	High EE High NE
150	5	70	High EE High NE
150	10	55	High EE High NE
150	14	60	High EE High NE
150	15	60	High EE High NE
150	19	55	High EE High NE
150	24	60	High EE High NE
150	28	60	High EE High NE
151	1	50	High EE High NE
151	5	40	High EE High NE
151	10	50	High EE High NE
151	14	50	High EE High NE
151	15	50	High EE High NE
151	19	50	High EE High NE
151	24	50	High EE High NE
151	28	50	High EE High NE
152	1	50	High EE High NE
152	5	50	High EE High NE
152	10	50	High EE High NE
152	14	50	High EE High NE
152	15	50	High EE High NE
152	19	50	High EE High NE
152	24	50	High EE High NE
152	28	50	High EE High NE
153	1	50	High EE High NE
153	5	60	High EE High NE
153	10	50	High EE High NE
153	14	60	High EE High NE
153	15	50	High EE High NE
153	19	60	High EE High NE
153	24	50	High EE High NE
153	28	50	High EE High NE
154	1	60	High EE High NE
155	1	60	High EE High NE
155	5	50	High EE High NE
155	10	50	High EE High NE
155	14	50	High EE High NE
155	15	50	High EE High NE
155	19	51	High EE High NE
155	24	50	High EE High NE
155	28	50	High EE High NE
156	1	50	High EE High NE
156	5	55	High EE High NE
156	10	50	High EE High NE
156	14	55	High EE High NE
156	15	60	High EE High NE
156	19	50	High EE High NE
156	24	50	High EE High NE
156	28	60	High EE High NE
157	1	50	High EE High NE
157	5	60	High EE High NE
157	10	50	High EE High NE
157	14	50	High EE High NE
157	15	50	High EE High NE
157	19	50	High EE High NE
157	24	55	High EE High NE
157	28	50	High EE High NE
158	1	25	High EE High NE
158	5	50	High EE High NE
158	10	60	High EE High NE
158	14	60	High EE High NE
158	15	70	High EE High NE
158	19	55	High EE High NE
158	24	55	High EE High NE
158	28	55	High EE High NE
159	1	60	High EE High NE
159	5	50	High EE High NE
159	10	50	High EE High NE
159	14	50	High EE High NE
159	15	50	High EE High NE
159	19	50	High EE High NE
159	24	50	High EE High NE
159	28	50	High EE High NE
160	1	60	High EE High NE
160	5	60	High EE High NE
160	10	60	High EE High NE
160	14	50	High EE High NE
160	15	50	High EE High NE
160	19	50	High EE High NE
160	24	60	High EE High NE
160	28	50	High EE High NE
161	1	50	High EE High NE
161	5	0	High EE High NE
161	10	50	High EE High NE
161	14	50	High EE High NE
161	15	50	High EE High NE
161	19	50	High EE High NE
161	24	50	High EE High NE
161	28	50	High EE High NE
162	1	50	High EE High NE
162	5	50	High EE High NE
162	10	70	High EE High NE
162	14	70	High EE High NE
162	15	50	High EE High NE
162	19	50	High EE High NE
163	1	65	High EE High NE
163	5	50	High EE High NE
163	10	40	High EE High NE
163	14	40	High EE High NE
163	15	55	High EE High NE
163	19	50	High EE High NE
163	24	50	High EE High NE
163	28	45	High EE High NE
164	1	60	High EE High NE
164	5	40	High EE High NE
164	10	40	High EE High NE
164	14	50	High EE High NE
164	15	50	High EE High NE
164	24	50	High EE High NE
164	28	50	High EE High NE
165	1	100	High EE High NE
166	1	50	High EE High NE
166	5	50	High EE High NE
166	10	50	High EE High NE
166	14	50	High EE High NE
166	15	50	High EE High NE
166	24	50	High EE High NE
166	28	50	High EE High NE
167	1	50	High EE High NE
167	5	50	High EE High NE
167	10	50	High EE High NE
167	14	50	High EE High NE
167	15	50	High EE High NE
167	19	50	High EE High NE
167	24	50	High EE High NE
167	28	50	High EE High NE
168	1	55	High EE High NE
168	5	51	High EE High NE
168	10	50	High EE High NE
168	14	50	High EE High NE
168	15	50	High EE High NE
168	19	50	High EE High NE
168	24	50	High EE High NE
168	28	50	High EE High NE
170	1	100	High EE High NE
170	5	50	High EE High NE
170	10	50	High EE High NE
170	14	50	High EE High NE
170	15	50	High EE High NE
170	19	60	High EE High NE
170	24	50	High EE High NE
170	28	50	High EE High NE
172	1	50	High EE High NE
172	10	50	High EE High NE
172	14	50	High EE High NE
172	15	50	High EE High NE
172	19	50	High EE High NE
172	24	50	High EE High NE
172	28	50	High EE High NE
173	1	25	High EE High NE
173	5	75	High EE High NE
173	10	50	High EE High NE
173	14	40	High EE High NE
173	15	60	High EE High NE
173	19	50	High EE High NE
173	24	50	High EE High NE
173	28	50	High EE High NE
174	1	80	High EE High NE
174	10	50	High EE High NE
175	1	80	High EE High NE
175	5	60	High EE High NE
175	10	60	High EE High NE
175	14	65	High EE High NE
175	15	60	High EE High NE
175	19	59	High EE High NE
175	24	60	High EE High NE
175	28	59	High EE High NE
176	1	50	High EE High NE
176	5	50	High EE High NE
176	10	55	High EE High NE
176	14	50	High EE High NE
176	15	50	High EE High NE
176	19	55	High EE High NE
176	24	50	High EE High NE
176	28	50	High EE High NE
177	1	50	High EE High NE
177	5	50	High EE High NE
177	10	50	High EE High NE
177	14	50	High EE High NE
177	15	50	High EE High NE
177	19	50	High EE High NE
177	24	50	High EE High NE
177	28	50	High EE High NE
178	1	50	High EE High NE
178	5	50	High EE High NE
178	10	50	High EE High NE
178	14	50	High EE High NE
178	15	50	High EE High NE
178	19	40	High EE High NE
178	24	40	High EE High NE
178	28	45	High EE High NE
179	1	50	High EE High NE
179	5	50	High EE High NE
179	10	50	High EE High NE
179	14	50	High EE High NE
179	15	50	High EE High NE
179	24	50	High EE High NE
179	28	50	High EE High NE
180	1	50	High EE High NE
180	5	50	High EE High NE
180	10	50	High EE High NE
180	14	40	High EE High NE
180	15	50	High EE High NE
180	19	50	High EE High NE
180	24	50	High EE High NE
180	28	50	High EE High NE
181	1	50	High EE High NE
181	10	50	High EE High NE
181	14	50	High EE High NE
181	15	50	High EE High NE
181	19	50	High EE High NE
181	24	50	High EE High NE
181	28	50	High EE High NE
183	5	50	High EE High NE
183	10	50	High EE High NE
183	14	50	High EE High NE
183	15	50	High EE High NE
183	19	50	High EE High NE
183	24	50	High EE High NE
183	28	50	High EE High NE
184	1	50	High EE High NE
184	5	50	High EE High NE
184	10	45	High EE High NE
184	15	45	High EE High NE
184	19	30	High EE High NE
184	24	50	High EE High NE
184	28	45	High EE High NE
186	1	50	High EE High NE
186	5	50	High EE High NE
186	10	40	High EE High NE
186	14	50	High EE High NE
186	15	50	High EE High NE
186	19	60	High EE High NE
186	24	50	High EE High NE
186	28	50	High EE High NE
187	1	60	High EE High NE
187	5	60	High EE High NE
187	10	50	High EE High NE
187	14	50	High EE High NE
187	15	50	High EE High NE
187	19	50	High EE High NE
187	24	50	High EE High NE
187	28	50	High EE High NE
188	1	50	High EE High NE
188	5	50	High EE High NE
188	10	50	High EE High NE
188	14	50	High EE High NE
188	15	50	High EE High NE
188	19	50	High EE High NE
188	24	50	High EE High NE
188	28	50	High EE High NE
189	5	55	High EE High NE
189	10	50	High EE High NE
189	14	55	High EE High NE
189	15	50	High EE High NE
189	19	55	High EE High NE
189	24	55	High EE High NE
189	28	50	High EE High NE
190	1	50	High EE High NE
190	10	50	High EE High NE
190	14	50	High EE High NE
190	15	50	High EE High NE
190	19	50	High EE High NE
190	24	50	High EE High NE
190	28	50	High EE High NE
191	1	50	High EE High NE
191	10	50	High EE High NE
191	14	50	High EE High NE
191	15	50	High EE High NE
191	19	50	High EE High NE
191	24	50	High EE High NE
191	28	50	High EE High NE
193	1	50	High EE High NE
193	5	0	High EE High NE
193	10	0	High EE High NE
193	14	50	High EE High NE
193	15	50	High EE High NE
193	19	40	High EE High NE
193	24	40	High EE High NE
193	28	50	High EE High NE
194	1	50	High EE High NE
194	5	50	High EE High NE
194	10	50	High EE High NE
194	14	50	High EE High NE
194	15	50	High EE High NE
194	19	50	High EE High NE
194	24	50	High EE High NE
194	28	50	High EE High NE
195	1	50	High EE High NE
195	14	50	High EE High NE
195	15	50	High EE High NE
195	19	50	High EE High NE
195	24	50	High EE High NE
195	28	50	High EE High NE
196	1	60	High EE High NE
196	5	60	High EE High NE
196	10	50	High EE High NE
196	14	50	High EE High NE
196	15	50	High EE High NE
196	19	55	High EE High NE
196	24	50	High EE High NE
196	28	50	High EE High NE
197	1	50	High EE High NE
197	5	50	High EE High NE
197	10	50	High EE High NE
197	14	50	High EE High NE
197	15	50	High EE High NE
197	19	50	High EE High NE
197	28	50	High EE High NE
198	1	50	High EE High NE
198	5	50	High EE High NE
198	10	50	High EE High NE
198	14	50	High EE High NE
198	15	50	High EE High NE
198	19	60	High EE High NE
198	24	55	High EE High NE
198	28	50	High EE High NE
199	1	50	High EE High NE
199	5	50	High EE High NE
199	10	50	High EE High NE
199	14	50	High EE High NE
199	15	50	High EE High NE
199	19	50	High EE High NE
199	24	50	High EE High NE
199	28	50	High EE High NE
200	1	60	High EE High NE
200	5	50	High EE High NE
200	10	45	High EE High NE
200	14	50	High EE High NE
200	15	50	High EE High NE
200	19	50	High EE High NE
200	24	45	High EE High NE
200	28	45	High EE High NE
201	1	60	High EE High NE
202	1	60	High EE High NE
202	5	60	High EE High NE
202	10	60	High EE High NE
202	14	60	High EE High NE
202	15	60	High EE High NE
202	19	60	High EE High NE
202	24	60	High EE High NE
202	28	60	High EE High NE
203	1	60	High EE High NE
203	5	50	High EE High NE
203	10	30	High EE High NE
203	14	50	High EE High NE
203	15	60	High EE High NE
203	19	50	High EE High NE
203	24	50	High EE High NE
203	28	50	High EE High NE
204	5	50	High EE High NE
204	10	10	High EE High NE
205	1	50	High EE High NE
205	5	50	High EE High NE
205	10	50	High EE High NE
206	1	50	High EE High NE
206	5	55	High EE High NE
206	10	55	High EE High NE
206	14	55	High EE High NE
206	15	55	High EE High NE
206	19	55	High EE High NE
206	24	55	High EE High NE
206	28	55	High EE High NE
208	1	60	High EE High NE
208	5	60	High EE High NE
208	10	50	High EE High NE
208	14	60	High EE High NE
208	15	50	High EE High NE
208	19	50	High EE High NE
208	24	55	High EE High NE
208	28	50	High EE High NE
209	1	45	High EE High NE
209	5	45	High EE High NE
209	10	60	High EE High NE
209	14	45	High EE High NE
209	15	40	High EE High NE
209	19	50	High EE High NE
209	24	50	High EE High NE
209	28	55	High EE High NE
210	1	50	High EE High NE
210	5	50	High EE High NE
210	10	50	High EE High NE
210	14	50	High EE High NE
210	15	50	High EE High NE
210	24	50	High EE High NE
210	28	50	High EE High NE
211	1	60	High EE High NE
211	5	50	High EE High NE
211	10	60	High EE High NE
211	14	50	High EE High NE
211	15	50	High EE High NE
211	19	50	High EE High NE
211	24	50	High EE High NE
211	28	50	High EE High NE
212	1	50	High EE High NE
212	5	50	High EE High NE
212	10	30	High EE High NE
212	14	40	High EE High NE
212	15	40	High EE High NE
212	19	40	High EE High NE
212	24	45	High EE High NE
212	28	40	High EE High NE
213	1	50	High EE High NE
213	5	60	High EE High NE
213	10	60	High EE High NE
213	14	50	High EE High NE
213	15	65	High EE High NE
213	19	75	High EE High NE
213	24	50	High EE High NE
213	28	60	High EE High NE
214	1	50	High EE High NE
214	5	50	High EE High NE
214	10	55	High EE High NE
214	14	75	High EE High NE
214	15	75	High EE High NE
214	19	55	High EE High NE
214	24	60	High EE High NE
214	28	60	High EE High NE
215	1	50	High EE High NE
215	5	50	High EE High NE
215	10	60	High EE High NE
215	14	60	High EE High NE
215	15	60	High EE High NE
215	19	80	High EE High NE
215	24	55	High EE High NE
215	28	70	High EE High NE
216	1	66	High EE High NE
216	5	36	High EE High NE
216	10	64	High EE High NE
216	14	73	High EE High NE
216	15	61	High EE High NE
216	19	55	High EE High NE
217	1	51	High EE High NE
217	5	50	High EE High NE
217	10	50	High EE High NE
217	14	51	High EE High NE
217	15	50	High EE High NE
217	19	50	High EE High NE
217	24	50	High EE High NE
217	28	50	High EE High NE
219	1	50	High EE High NE
219	5	50	High EE High NE
219	10	50	High EE High NE
219	14	55	High EE High NE
219	15	50	High EE High NE
219	19	50	High EE High NE
219	24	50	High EE High NE
219	28	50	High EE High NE
220	1	45	High EE High NE
220	5	50	High EE High NE
220	14	55	High EE High NE
220	15	55	High EE High NE
220	19	55	High EE High NE
220	24	55	High EE High NE
220	28	55	High EE High NE
221	1	50	High EE High NE
221	5	50	High EE High NE
221	10	50	High EE High NE
221	14	50	High EE High NE
221	15	50	High EE High NE
221	19	50	High EE High NE
221	24	50	High EE High NE
221	28	50	High EE High NE
222	1	50	High EE High NE
222	5	50	High EE High NE
222	10	50	High EE High NE
222	14	50	High EE High NE
222	15	50	High EE High NE
222	19	50	High EE High NE
222	24	50	High EE High NE
222	28	50	High EE High NE
223	1	65	High EE High NE
223	5	50	High EE High NE
223	10	50	High EE High NE
223	14	50	High EE High NE
223	15	50	High EE High NE
223	19	50	High EE High NE
223	24	50	High EE High NE
223	28	50	High EE High NE
225	1	50	High EE High NE
225	5	50	High EE High NE
225	10	50	High EE High NE
225	14	50	High EE High NE
225	15	50	High EE High NE
225	19	50	High EE High NE
225	24	50	High EE High NE
225	28	50	High EE High NE
226	1	60	High EE High NE
226	10	50	High EE High NE
226	14	50	High EE High NE
226	15	50	High EE High NE
226	19	50	High EE High NE
226	24	50	High EE High NE
226	28	50	High EE High NE
227	1	70	High EE High NE
227	10	50	High EE High NE
227	14	50	High EE High NE
227	15	50	High EE High NE
227	19	50	High EE High NE
227	24	50	High EE High NE
227	28	50	High EE High NE
228	1	50	High EE High NE
228	5	40	High EE High NE
228	10	30	High EE High NE
228	14	30	High EE High NE
228	15	50	High EE High NE
228	19	60	High EE High NE
228	24	50	High EE High NE
228	28	50	High EE High NE
229	1	70	High EE High NE
229	5	56	High EE High NE
229	10	55	High EE High NE
229	14	51	High EE High NE
229	15	55	High EE High NE
229	19	50	High EE High NE
229	24	51	High EE High NE
229	28	51	High EE High NE
230	1	50	High EE High NE
230	5	50	High EE High NE
230	10	50	High EE High NE
230	14	50	High EE High NE
230	15	50	High EE High NE
230	19	50	High EE High NE
230	24	50	High EE High NE
230	28	50	High EE High NE
231	1	60	High EE High NE
231	5	40	High EE High NE
231	10	50	High EE High NE
231	14	50	High EE High NE
231	15	50	High EE High NE
231	19	50	High EE High NE
231	24	50	High EE High NE
231	28	50	High EE High NE
232	1	75	High EE High NE
232	5	50	High EE High NE
232	10	60	High EE High NE
232	14	55	High EE High NE
232	15	60	High EE High NE
232	19	50	High EE High NE
232	24	50	High EE High NE
232	28	50	High EE High NE
233	1	60	High EE High NE
233	5	50	High EE High NE
233	10	50	High EE High NE
233	14	50	High EE High NE
233	15	50	High EE High NE
233	19	50	High EE High NE
233	24	50	High EE High NE
233	28	50	High EE High NE
234	1	60	High EE High NE
234	5	50	High EE High NE
234	10	50	High EE High NE
234	14	50	High EE High NE
234	15	40	High EE High NE
234	19	40	High EE High NE
234	24	40	High EE High NE
234	28	45	High EE High NE
235	1	50	High EE High NE
235	5	50	High EE High NE
235	10	50	High EE High NE
235	14	50	High EE High NE
235	15	50	High EE High NE
235	19	50	High EE High NE
235	24	50	High EE High NE
235	28	50	High EE High NE
236	1	60	High EE High NE
236	5	70	High EE High NE
236	10	45	High EE High NE
236	14	50	High EE High NE
236	15	45	High EE High NE
236	24	55	High EE High NE
236	28	55	High EE High NE
237	1	50	High EE High NE
237	5	50	High EE High NE
237	10	50	High EE High NE
237	14	50	High EE High NE
237	15	50	High EE High NE
237	19	50	High EE High NE
237	24	50	High EE High NE
237	28	50	High EE High NE
238	1	40	High EE High NE
238	5	40	High EE High NE
238	10	45	High EE High NE
238	14	40	High EE High NE
238	15	50	High EE High NE
239	1	60	High EE High NE
239	14	50	High EE High NE
239	15	50	High EE High NE
241	1	50	High EE High NE
241	5	50	High EE High NE
241	10	50	High EE High NE
241	14	50	High EE High NE
241	15	50	High EE High NE
241	19	60	High EE High NE
241	24	50	High EE High NE
241	28	60	High EE High NE
242	1	50	High EE High NE
242	5	50	High EE High NE
242	10	50	High EE High NE
242	14	50	High EE High NE
242	15	55	High EE High NE
242	19	50	High EE High NE
242	24	50	High EE High NE
242	28	50	High EE High NE
245	1	50	High EE High NE
245	5	60	High EE High NE
245	10	55	High EE High NE
245	14	55	High EE High NE
245	15	55	High EE High NE
245	19	60	High EE High NE
245	24	55	High EE High NE
245	28	50	High EE High NE
247	1	50	High EE High NE
247	5	50	High EE High NE
247	10	50	High EE High NE
247	14	60	High EE High NE
247	15	50	High EE High NE
247	19	50	High EE High NE
247	24	50	High EE High NE
247	28	50	High EE High NE
248	1	70	High EE High NE
248	5	60	High EE High NE
248	10	65	High EE High NE
248	14	60	High EE High NE
248	15	60	High EE High NE
248	19	60	High EE High NE
248	24	65	High EE High NE
248	28	60	High EE High NE
249	1	55	High EE High NE
249	5	50	High EE High NE
249	10	50	High EE High NE
249	14	55	High EE High NE
249	15	55	High EE High NE
249	19	55	High EE High NE
249	24	55	High EE High NE
249	28	50	High EE High NE
250	1	50	High EE High NE
250	5	50	High EE High NE
250	10	50	High EE High NE
250	14	50	High EE High NE
250	15	50	High EE High NE
250	19	50	High EE High NE
250	28	50	High EE High NE
251	1	100	High EE High NE
251	5	50	High EE High NE
251	10	60	High EE High NE
251	14	50	High EE High NE
251	15	60	High EE High NE
251	19	60	High EE High NE
251	24	60	High EE High NE
251	28	50	High EE High NE
252	1	35	High EE High NE
252	5	50	High EE High NE
252	10	60	High EE High NE
252	14	50	High EE High NE
252	15	70	High EE High NE
252	19	50	High EE High NE
252	24	65	High EE High NE
252	28	65	High EE High NE
253	1	50	High EE High NE
253	5	50	High EE High NE
253	10	50	High EE High NE
253	14	60	High EE High NE
253	15	50	High EE High NE
253	19	60	High EE High NE
253	24	60	High EE High NE
253	28	60	High EE High NE
254	1	60	High EE High NE
254	5	50	High EE High NE
254	10	50	High EE High NE
254	14	50	High EE High NE
254	15	50	High EE High NE
254	19	50	High EE High NE
254	24	50	High EE High NE
254	28	50	High EE High NE
255	1	60	High EE High NE
255	5	50	High EE High NE
255	10	50	High EE High NE
255	14	50	High EE High NE
255	15	50	High EE High NE
255	19	50	High EE High NE
255	24	50	High EE High NE
255	28	50	High EE High NE
256	1	60	High EE High NE
256	5	50	High EE High NE
256	10	50	High EE High NE
256	14	50	High EE High NE
256	15	50	High EE High NE
256	19	50	High EE High NE
256	24	50	High EE High NE
256	28	52	High EE High NE
257	1	50	High EE High NE
257	5	50	High EE High NE
257	10	50	High EE High NE
257	14	50	High EE High NE
257	15	50	High EE High NE
257	19	50	High EE High NE
257	24	55	High EE High NE
257	28	55	High EE High NE
258	1	50	High EE High NE
259	1	40	High EE High NE
259	5	45	High EE High NE
259	10	40	High EE High NE
259	14	25	High EE High NE
259	15	30	High EE High NE
259	19	40	High EE High NE
259	24	30	High EE High NE
259	28	30	High EE High NE
260	1	100	High EE High NE
262	1	60	High EE High NE
262	5	55	High EE High NE
262	10	50	High EE High NE
262	14	55	High EE High NE
262	15	55	High EE High NE
262	19	50	High EE High NE
262	24	51	High EE High NE
262	28	51	High EE High NE
263	1	50	High EE High NE
263	5	50	High EE High NE
263	10	50	High EE High NE
263	14	50	High EE High NE
263	15	50	High EE High NE
263	19	50	High EE High NE
263	24	50	High EE High NE
263	28	50	High EE High NE
264	1	60	High EE High NE
264	5	50	High EE High NE
264	10	70	High EE High NE
265	1	50	High EE High NE
265	5	50	High EE High NE
265	10	50	High EE High NE
265	14	50	High EE High NE
265	15	50	High EE High NE
265	19	50	High EE High NE
265	24	50	High EE High NE
265	28	50	High EE High NE
266	1	75	High EE High NE
266	5	60	High EE High NE
266	10	70	High EE High NE
266	15	60	High EE High NE
266	19	60	High EE High NE
266	24	60	High EE High NE
266	28	60	High EE High NE
267	1	50	High EE High NE
267	5	55	High EE High NE
267	10	55	High EE High NE
267	14	55	High EE High NE
267	15	60	High EE High NE
267	19	55	High EE High NE
267	24	60	High EE High NE
267	28	60	High EE High NE
268	1	60	High EE High NE
268	5	50	High EE High NE
269	1	50	High EE High NE
269	5	50	High EE High NE
269	10	50	High EE High NE
269	14	50	High EE High NE
269	15	50	High EE High NE
269	19	50	High EE High NE
269	24	50	High EE High NE
269	28	50	High EE High NE
270	1	50	High EE High NE
270	5	50	High EE High NE
270	10	50	High EE High NE
270	14	50	High EE High NE
270	15	70	High EE High NE
270	19	50	High EE High NE
270	24	55	High EE High NE
270	28	50	High EE High NE
271	1	50	High EE High NE
271	5	50	High EE High NE
271	10	50	High EE High NE
271	14	50	High EE High NE
271	15	50	High EE High NE
271	19	50	High EE High NE
271	24	50	High EE High NE
271	28	50	High EE High NE
272	1	50	High EE High NE
272	10	55	High EE High NE
272	14	60	High EE High NE
272	15	60	High EE High NE
273	1	50	High EE High NE
274	1	60	High EE High NE
274	5	55	High EE High NE
274	10	50	High EE High NE
274	14	50	High EE High NE
274	15	50	High EE High NE
274	19	55	High EE High NE
274	28	55	High EE High NE
275	1	50	High EE High NE
275	5	50	High EE High NE
275	10	50	High EE High NE
275	14	50	High EE High NE
275	15	50	High EE High NE
275	19	50	High EE High NE
275	24	50	High EE High NE
275	28	50	High EE High NE
276	1	60	High EE High NE
276	5	50	High EE High NE
276	10	50	High EE High NE
276	14	50	High EE High NE
276	15	50	High EE High NE
276	19	50	High EE High NE
276	24	50	High EE High NE
276	28	50	High EE High NE
277	1	20	High EE High NE
277	5	40	High EE High NE
277	10	40	High EE High NE
277	14	40	High EE High NE
277	15	50	High EE High NE
277	19	50	High EE High NE
277	24	40	High EE High NE
277	28	40	High EE High NE
278	1	50	High EE High NE
278	5	50	High EE High NE
278	14	50	High EE High NE
278	15	50	High EE High NE
278	19	50	High EE High NE
278	24	50	High EE High NE
278	28	50	High EE High NE
279	1	50	High EE High NE
279	5	51	High EE High NE
279	10	45	High EE High NE
279	14	50	High EE High NE
279	15	45	High EE High NE
279	19	45	High EE High NE
279	24	45	High EE High NE
279	28	45	High EE High NE
280	1	50	High EE High NE
280	5	50	High EE High NE
280	10	50	High EE High NE
280	14	50	High EE High NE
280	15	50	High EE High NE
280	19	50	High EE High NE
280	24	50	High EE High NE
280	28	50	High EE High NE
281	1	70	High EE High NE
281	5	60	High EE High NE
281	10	60	High EE High NE
281	14	50	High EE High NE
281	15	50	High EE High NE
281	19	50	High EE High NE
281	24	50	High EE High NE
281	28	50	High EE High NE
282	1	50	High EE High NE
282	5	25	High EE High NE
282	14	60	High EE High NE
282	15	10	High EE High NE
282	19	10	High EE High NE
282	28	25	High EE High NE
283	1	60	High EE High NE
283	5	40	High EE High NE
283	10	40	High EE High NE
283	14	45	High EE High NE
283	15	50	High EE High NE
283	19	50	High EE High NE
283	24	50	High EE High NE
283	28	40	High EE High NE
284	1	50	High EE High NE
[truncated: 108 more rows]

## Sheet: Supplementary Fig. 1b
ID	Round	Conditional contribution	Expectations
1	1	50	High EE Low NE
1	5	50	High EE Low NE
1	10	50	High EE Low NE
1	14	50	High EE Low NE
1	15	50	High EE Low NE
2	1	50	High EE Low NE
2	5	50	High EE Low NE
2	14	55	High EE Low NE
2	15	55	High EE Low NE
2	19	55	High EE Low NE
2	24	55	High EE Low NE
2	28	55	High EE Low NE
3	1	50	High EE Low NE
3	5	40	High EE Low NE
3	10	45	High EE Low NE
3	14	45	High EE Low NE
3	15	45	High EE Low NE
3	19	45	High EE Low NE
3	24	40	High EE Low NE
3	28	45	High EE Low NE
4	1	25	High EE Low NE
4	5	35	High EE Low NE
4	10	60	High EE Low NE
4	14	60	High EE Low NE
4	15	45	High EE Low NE
4	19	60	High EE Low NE
4	24	60	High EE Low NE
4	28	49	High EE Low NE
5	1	50	High EE Low NE
5	5	55	High EE Low NE
5	10	50	High EE Low NE
5	14	50	High EE Low NE
5	15	50	High EE Low NE
5	19	50	High EE Low NE
5	24	50	High EE Low NE
5	28	50	High EE Low NE
6	1	50	High EE Low NE
6	5	40	High EE Low NE
6	10	50	High EE Low NE
6	14	50	High EE Low NE
6	15	50	High EE Low NE
6	19	30	High EE Low NE
6	24	40	High EE Low NE
6	28	0	High EE Low NE
7	1	40	High EE Low NE
7	5	49	High EE Low NE
7	10	49	High EE Low NE
7	14	49	High EE Low NE
7	15	49	High EE Low NE
7	19	49	High EE Low NE
7	24	49	High EE Low NE
7	28	49	High EE Low NE
8	1	50	High EE Low NE
8	5	50	High EE Low NE
8	14	50	High EE Low NE
8	15	50	High EE Low NE
8	24	50	High EE Low NE
8	28	50	High EE Low NE
9	1	50	High EE Low NE
9	5	50	High EE Low NE
9	10	50	High EE Low NE
9	14	45	High EE Low NE
9	15	50	High EE Low NE
9	19	40	High EE Low NE
9	24	55	High EE Low NE
9	28	60	High EE Low NE
10	1	25	High EE Low NE
10	5	35	High EE Low NE
10	10	50	High EE Low NE
10	14	30	High EE Low NE
10	15	30	High EE Low NE
10	19	30	High EE Low NE
10	28	40	High EE Low NE
11	1	40	High EE Low NE
11	5	50	High EE Low NE
11	10	50	High EE Low NE
11	14	50	High EE Low NE
11	15	50	High EE Low NE
11	19	45	High EE Low NE
11	24	50	High EE Low NE
11	28	50	High EE Low NE
12	1	40	High EE Low NE
12	5	30	High EE Low NE
12	10	40	High EE Low NE
12	14	40	High EE Low NE
12	15	40	High EE Low NE
12	19	30	High EE Low NE
12	24	40	High EE Low NE
12	28	45	High EE Low NE
13	1	45	High EE Low NE
13	5	45	High EE Low NE
13	10	45	High EE Low NE
13	14	50	High EE Low NE
13	15	45	High EE Low NE
13	19	0	High EE Low NE
13	24	0	High EE Low NE
13	28	0	High EE Low NE
14	1	50	High EE Low NE
14	5	50	High EE Low NE
14	10	45	High EE Low NE
14	14	50	High EE Low NE
14	15	50	High EE Low NE
14	19	50	High EE Low NE
14	24	44	High EE Low NE
14	28	50	High EE Low NE
15	1	50	High EE Low NE
15	5	50	High EE Low NE
15	10	50	High EE Low NE
15	14	40	High EE Low NE
15	15	50	High EE Low NE
15	19	50	High EE Low NE
15	24	50	High EE Low NE
15	28	50	High EE Low NE
16	1	40	High EE Low NE
16	5	50	High EE Low NE
16	10	50	High EE Low NE
16	14	50	High EE Low NE
16	15	0	High EE Low NE
16	19	25	High EE Low NE
16	24	45	High EE Low NE
16	28	50	High EE Low NE
17	1	40	High EE Low NE
17	5	40	High EE Low NE
17	10	40	High EE Low NE
17	14	40	High EE Low NE
17	15	45	High EE Low NE
17	19	40	High EE Low NE
17	24	40	High EE Low NE
17	28	40	High EE Low NE
18	1	50	High EE Low NE
18	10	35	High EE Low NE
18	14	35	High EE Low NE
18	15	40	High EE Low NE
18	19	35	High EE Low NE
18	24	35	High EE Low NE
18	28	35	High EE Low NE
19	1	45	High EE Low NE
19	10	40	High EE Low NE
19	14	43	High EE Low NE
19	15	45	High EE Low NE
19	19	30	High EE Low NE
19	28	49	High EE Low NE
20	1	50	High EE Low NE
20	5	50	High EE Low NE
20	10	50	High EE Low NE
20	14	50	High EE Low NE
20	15	50	High EE Low NE
20	19	50	High EE Low NE
20	24	50	High EE Low NE
20	28	50	High EE Low NE
21	1	40	High EE Low NE
21	5	50	High EE Low NE
21	10	50	High EE Low NE
21	14	45	High EE Low NE
21	15	40	High EE Low NE
21	19	45	High EE Low NE
21	24	50	High EE Low NE
21	28	50	High EE Low NE
22	1	45	High EE Low NE
22	5	50	High EE Low NE
22	10	50	High EE Low NE
22	14	50	High EE Low NE
22	15	50	High EE Low NE
22	19	50	High EE Low NE
22	24	50	High EE Low NE
22	28	50	High EE Low NE
23	1	45	High EE Low NE
23	5	45	High EE Low NE
23	10	45	High EE Low NE
23	14	10	High EE Low NE
23	15	20	High EE Low NE
23	19	10	High EE Low NE
23	24	20	High EE Low NE
23	28	10	High EE Low NE
24	1	49	High EE Low NE
24	5	40	High EE Low NE
24	10	45	High EE Low NE
24	14	45	High EE Low NE
24	15	45	High EE Low NE
24	19	45	High EE Low NE
24	24	45	High EE Low NE
24	28	45	High EE Low NE
25	1	30	High EE Low NE
25	5	45	High EE Low NE
25	10	45	High EE Low NE
25	14	40	High EE Low NE
25	15	30	High EE Low NE
25	19	40	High EE Low NE
25	24	40	High EE Low NE
25	28	30	High EE Low NE
26	1	45	High EE Low NE
26	5	45	High EE Low NE
26	10	25	High EE Low NE
26	14	45	High EE Low NE
26	15	45	High EE Low NE
26	19	45	High EE Low NE
26	24	40	High EE Low NE
26	28	45	High EE Low NE
27	1	0	High EE Low NE
27	5	30	High EE Low NE
27	10	40	High EE Low NE
27	14	50	High EE Low NE
27	15	50	High EE Low NE
27	19	50	High EE Low NE
27	24	50	High EE Low NE
27	28	50	High EE Low NE
28	1	45	High EE Low NE
28	5	45	High EE Low NE
28	10	45	High EE Low NE
28	14	45	High EE Low NE
28	15	45	High EE Low NE
28	19	40	High EE Low NE
28	24	25	High EE Low NE
28	28	30	High EE Low NE
29	1	60	High EE Low NE
29	5	50	High EE Low NE
29	10	55	High EE Low NE
29	14	50	High EE Low NE
29	15	50	High EE Low NE
29	19	50	High EE Low NE
29	24	50	High EE Low NE
29	28	50	High EE Low NE
30	1	40	High EE Low NE
30	5	50	High EE Low NE
30	10	50	High EE Low NE
30	14	55	High EE Low NE
30	15	50	High EE Low NE
30	19	60	High EE Low NE
30	24	40	High EE Low NE
30	28	50	High EE Low NE
31	1	20	High EE Low NE
31	5	30	High EE Low NE
31	10	40	High EE Low NE
31	14	50	High EE Low NE
31	15	50	High EE Low NE
31	19	50	High EE Low NE
31	24	50	High EE Low NE
31	28	50	High EE Low NE
32	1	49	High EE Low NE
32	5	40	High EE Low NE
32	10	40	High EE Low NE
32	14	40	High EE Low NE
32	15	40	High EE Low NE
32	19	40	High EE Low NE
32	24	35	High EE Low NE
32	28	45	High EE Low NE
33	1	60	High EE Low NE
33	5	49	High EE Low NE
33	10	40	High EE Low NE
33	14	40	High EE Low NE
33	15	50	High EE Low NE
33	19	60	High EE Low NE
33	24	60	High EE Low NE
33	28	50	High EE Low NE
34	1	49	High EE Low NE
34	5	49	High EE Low NE
34	10	49	High EE Low NE
34	14	49	High EE Low NE
34	15	49	High EE Low NE
34	19	49	High EE Low NE
34	24	49	High EE Low NE
34	28	0	High EE Low NE
35	1	60	High EE Low NE
35	5	50	High EE Low NE
35	10	50	High EE Low NE
35	14	50	High EE Low NE
35	15	50	High EE Low NE
35	19	50	High EE Low NE
35	24	50	High EE Low NE
35	28	50	High EE Low NE
36	1	30	High EE Low NE
36	5	0	High EE Low NE
36	10	40	High EE Low NE
36	14	35	High EE Low NE
36	15	40	High EE Low NE
36	19	30	High EE Low NE
36	24	30	High EE Low NE
36	28	30	High EE Low NE
37	1	45	High EE Low NE
37	5	40	High EE Low NE
37	10	40	High EE Low NE
37	14	40	High EE Low NE
37	15	45	High EE Low NE
37	19	40	High EE Low NE
38	1	49	High EE Low NE
38	5	40	High EE Low NE
38	10	40	High EE Low NE
38	14	35	High EE Low NE
38	15	35	High EE Low NE
38	19	40	High EE Low NE
38	24	35	High EE Low NE
38	28	30	High EE Low NE
39	1	30	High EE Low NE
39	5	40	High EE Low NE
39	10	40	High EE Low NE
39	14	45	High EE Low NE
39	15	40	High EE Low NE
39	19	40	High EE Low NE
39	24	40	High EE Low NE
39	28	45	High EE Low NE
40	1	45	High EE Low NE
40	5	50	High EE Low NE
40	10	50	High EE Low NE
40	14	50	High EE Low NE
40	15	50	High EE Low NE
40	19	50	High EE Low NE
40	24	50	High EE Low NE
40	28	50	High EE Low NE
41	1	50	High EE Low NE
41	5	45	High EE Low NE
41	10	50	High EE Low NE
41	14	50	High EE Low NE
41	15	50	High EE Low NE
41	19	50	High EE Low NE
41	24	50	High EE Low NE
41	28	50	High EE Low NE
42	1	20	High EE Low NE
42	5	45	High EE Low NE
42	10	45	High EE Low NE
42	14	45	High EE Low NE
42	15	40	High EE Low NE
42	19	45	High EE Low NE
42	24	40	High EE Low NE
42	28	45	High EE Low NE
43	1	50	High EE Low NE
43	5	45	High EE Low NE
43	10	40	High EE Low NE
43	14	45	High EE Low NE
43	15	40	High EE Low NE
43	19	40	High EE Low NE
43	24	45	High EE Low NE
43	28	45	High EE Low NE
44	1	45	High EE Low NE
44	5	50	High EE Low NE
44	10	49	High EE Low NE
44	14	50	High EE Low NE
44	15	50	High EE Low NE
44	19	50	High EE Low NE
44	24	50	High EE Low NE
44	28	49	High EE Low NE
45	1	45	High EE Low NE
45	5	30	High EE Low NE
45	10	40	High EE Low NE
45	14	40	High EE Low NE
45	15	30	High EE Low NE
45	19	40	High EE Low NE
45	24	40	High EE Low NE
45	28	40	High EE Low NE
46	1	50	High EE Low NE
46	5	50	High EE Low NE
46	10	50	High EE Low NE
46	14	50	High EE Low NE
46	15	50	High EE Low NE
46	19	45	High EE Low NE
46	24	50	High EE Low NE
46	28	50	High EE Low NE
47	1	30	High EE Low NE
47	5	40	High EE Low NE
47	10	40	High EE Low NE
47	14	45	High EE Low NE
47	19	45	High EE Low NE
47	24	45	High EE Low NE
47	28	45	High EE Low NE
48	1	45	High EE Low NE
48	5	50	High EE Low NE
48	10	45	High EE Low NE
48	14	45	High EE Low NE
48	15	45	High EE Low NE
48	19	45	High EE Low NE
48	24	45	High EE Low NE
48	28	45	High EE Low NE
49	1	50	High EE Low NE
49	5	55	High EE Low NE
49	10	50	High EE Low NE
49	14	50	High EE Low NE
49	15	50	High EE Low NE
49	19	50	High EE Low NE
49	24	50	High EE Low NE
49	28	50	High EE Low NE
50	1	30	High EE Low NE
50	5	50	High EE Low NE
50	10	0	High EE Low NE
50	14	0	High EE Low NE
50	15	0	High EE Low NE
50	24	0	High EE Low NE
50	28	0	High EE Low NE
51	1	50	High EE Low NE
51	5	40	High EE Low NE
51	10	50	High EE Low NE
51	14	50	High EE Low NE
51	15	50	High EE Low NE
51	19	50	High EE Low NE
51	24	50	High EE Low NE
51	28	50	High EE Low NE
52	1	60	High EE Low NE
52	5	60	High EE Low NE
52	10	50	High EE Low NE
52	14	50	High EE Low NE
52	15	60	High EE Low NE
52	19	65	High EE Low NE
52	24	60	High EE Low NE
52	28	60	High EE Low NE
53	1	45	High EE Low NE
53	10	45	High EE Low NE
53	14	49	High EE Low NE
53	15	49	High EE Low NE
53	19	45	High EE Low NE
53	24	45	High EE Low NE
53	28	46	High EE Low NE
54	1	1	High EE Low NE
54	5	45	High EE Low NE
54	10	60	High EE Low NE
54	14	50	High EE Low NE
54	15	50	High EE Low NE
54	19	50	High EE Low NE
54	24	50	High EE Low NE
54	28	50	High EE Low NE
55	1	10	High EE Low NE
55	5	25	High EE Low NE
55	10	50	High EE Low NE
55	14	40	High EE Low NE
55	15	50	High EE Low NE
55	19	50	High EE Low NE
55	24	50	High EE Low NE
55	28	50	High EE Low NE
56	1	49	High EE Low NE
56	5	50	High EE Low NE
56	10	50	High EE Low NE
56	14	50	High EE Low NE
56	15	45	High EE Low NE
56	19	45	High EE Low NE
56	28	50	High EE Low NE
57	1	49	High EE Low NE
57	5	50	High EE Low NE
57	10	50	High EE Low NE
57	14	50	High EE Low NE
57	15	50	High EE Low NE
57	19	50	High EE Low NE
57	24	50	High EE Low NE
57	28	50	High EE Low NE
58	1	20	High EE Low NE
58	5	50	High EE Low NE
58	10	50	High EE Low NE
58	14	50	High EE Low NE
58	15	50	High EE Low NE
58	19	50	High EE Low NE
58	24	50	High EE Low NE
58	28	50	High EE Low NE
60	1	40	High EE Low NE
60	5	40	High EE Low NE
60	10	40	High EE Low NE
60	14	40	High EE Low NE
60	15	40	High EE Low NE
60	19	40	High EE Low NE
60	28	40	High EE Low NE
61	1	35	High EE Low NE
61	5	25	High EE Low NE
61	10	20	High EE Low NE
61	14	30	High EE Low NE
61	15	35	High EE Low NE
61	19	30	High EE Low NE
61	24	30	High EE Low NE
61	28	35	High EE Low NE
62	1	40	High EE Low NE
62	5	50	High EE Low NE
62	10	40	High EE Low NE
62	14	40	High EE Low NE
62	15	40	High EE Low NE
62	19	40	High EE Low NE
62	28	40	High EE Low NE
63	1	50	High EE Low NE
63	5	40	High EE Low NE
63	10	40	High EE Low NE
63	14	40	High EE Low NE
63	15	40	High EE Low NE
63	19	50	High EE Low NE
63	24	40	High EE Low NE
63	28	40	High EE Low NE
64	1	50	High EE Low NE
64	5	40	High EE Low NE
64	10	45	High EE Low NE
64	14	45	High EE Low NE
64	15	40	High EE Low NE
64	19	40	High EE Low NE
64	24	40	High EE Low NE
64	28	50	High EE Low NE
65	1	50	High EE Low NE
65	5	40	High EE Low NE
65	10	40	High EE Low NE
65	14	50	High EE Low NE
65	15	50	High EE Low NE
65	19	40	High EE Low NE
65	24	0	High EE Low NE
65	28	50	High EE Low NE
66	1	45	High EE Low NE
66	5	40	High EE Low NE
66	10	45	High EE Low NE
66	14	45	High EE Low NE
66	15	45	High EE Low NE
66	19	45	High EE Low NE
66	24	45	High EE Low NE
66	28	45	High EE Low NE
67	1	0	High EE Low NE
67	5	40	High EE Low NE
67	10	45	High EE Low NE
67	14	49	High EE Low NE
67	15	0	High EE Low NE
67	19	0	High EE Low NE
67	24	0	High EE Low NE
67	28	0	High EE Low NE
68	1	50	High EE Low NE
68	5	45	High EE Low NE
68	10	65	High EE Low NE
68	14	60	High EE Low NE
68	15	60	High EE Low NE
68	19	60	High EE Low NE
68	24	60	High EE Low NE
68	28	60	High EE Low NE
69	1	40	High EE Low NE
69	5	35	High EE Low NE
69	10	30	High EE Low NE
69	14	45	High EE Low NE
69	15	40	High EE Low NE
69	19	30	High EE Low NE
69	24	30	High EE Low NE
69	28	40	High EE Low NE
70	1	50	High EE Low NE
70	5	60	High EE Low NE
70	10	60	High EE Low NE
70	14	60	High EE Low NE
70	15	60	High EE Low NE
70	19	60	High EE Low NE
70	24	60	High EE Low NE
70	28	60	High EE Low NE
71	1	50	High EE Low NE
71	5	50	High EE Low NE
71	10	40	High EE Low NE
71	14	45	High EE Low NE
71	15	40	High EE Low NE
71	19	40	High EE Low NE
71	24	45	High EE Low NE
71	28	50	High EE Low NE
72	1	50	High EE Low NE
72	5	50	High EE Low NE
72	10	50	High EE Low NE
72	14	50	High EE Low NE
72	15	0	High EE Low NE
72	19	0	High EE Low NE
72	24	0	High EE Low NE
72	28	0	High EE Low NE
73	1	50	High EE Low NE
73	5	45	High EE Low NE
73	14	45	High EE Low NE
73	15	40	High EE Low NE
73	19	40	High EE Low NE
73	24	40	High EE Low NE
73	28	40	High EE Low NE
74	1	20	High EE Low NE
74	5	55	High EE Low NE
74	10	15	High EE Low NE
74	14	55	High EE Low NE
74	15	55	High EE Low NE
74	19	15	High EE Low NE
74	24	15	High EE Low NE
74	28	15	High EE Low NE
75	1	50	High EE Low NE
75	5	50	High EE Low NE
75	10	40	High EE Low NE
75	14	40	High EE Low NE
75	15	20	High EE Low NE
75	19	30	High EE Low NE
75	24	35	High EE Low NE
75	28	30	High EE Low NE
76	1	60	High EE Low NE
76	5	50	High EE Low NE
76	10	50	High EE Low NE
76	14	50	High EE Low NE
76	15	50	High EE Low NE
76	19	50	High EE Low NE
76	24	50	High EE Low NE
76	28	50	High EE Low NE
77	1	50	High EE Low NE
77	5	50	High EE Low NE
77	10	40	High EE Low NE
77	14	50	High EE Low NE
77	15	50	High EE Low NE
77	19	40	High EE Low NE
77	24	40	High EE Low NE
77	28	40	High EE Low NE
78	1	40	High EE Low NE
78	5	45	High EE Low NE
78	10	45	High EE Low NE
78	14	49	High EE Low NE
78	15	40	High EE Low NE
78	19	45	High EE Low NE
78	24	45	High EE Low NE
78	28	45	High EE Low NE
79	1	25	High EE Low NE
79	5	45	High EE Low NE
79	10	49	High EE Low NE
79	14	49	High EE Low NE
79	15	50	High EE Low NE
79	19	49	High EE Low NE
79	24	50	High EE Low NE
79	28	49	High EE Low NE
80	1	45	High EE Low NE
80	5	45	High EE Low NE
80	10	45	High EE Low NE
80	14	40	High EE Low NE
80	15	45	High EE Low NE
80	19	40	High EE Low NE
80	24	45	High EE Low NE
80	28	45	High EE Low NE
81	1	40	High EE Low NE
81	5	45	High EE Low NE
81	10	45	High EE Low NE
81	14	45	High EE Low NE
81	15	45	High EE Low NE
81	19	45	High EE Low NE
81	24	45	High EE Low NE
81	28	45	High EE Low NE
82	1	50	High EE Low NE
82	5	40	High EE Low NE
82	10	45	High EE Low NE
82	14	45	High EE Low NE
82	15	45	High EE Low NE
82	19	50	High EE Low NE
82	24	45	High EE Low NE
82	28	45	High EE Low NE
83	1	50	High EE Low NE
83	5	45	High EE Low NE
83	10	45	High EE Low NE
83	14	40	High EE Low NE
83	15	45	High EE Low NE
83	19	40	High EE Low NE
83	24	0	High EE Low NE
83	28	0	High EE Low NE
84	1	24	High EE Low NE
84	5	40	High EE Low NE
84	10	40	High EE Low NE
84	14	45	High EE Low NE
84	15	50	High EE Low NE
84	19	45	High EE Low NE
84	24	48	High EE Low NE
84	28	45	High EE Low NE
85	1	45	High EE Low NE
85	5	50	High EE Low NE
85	10	50	High EE Low NE
85	14	50	High EE Low NE
85	15	50	High EE Low NE
85	19	45	High EE Low NE
85	24	50	High EE Low NE
85	28	40	High EE Low NE
86	1	20	High EE Low NE
86	5	60	High EE Low NE
86	10	55	High EE Low NE
86	14	50	High EE Low NE
86	15	50	High EE Low NE
86	19	55	High EE Low NE
86	24	60	High EE Low NE
86	28	60	High EE Low NE
87	1	30	High EE Low NE
87	5	50	High EE Low NE
87	10	50	High EE Low NE
87	14	50	High EE Low NE
87	15	40	High EE Low NE
87	19	40	High EE Low NE
87	24	40	High EE Low NE
87	28	40	High EE Low NE
88	1	40	High EE Low NE
88	5	65	High EE Low NE
88	10	65	High EE Low NE
88	14	40	High EE Low NE
88	15	45	High EE Low NE
88	19	45	High EE Low NE
88	24	45	High EE Low NE
88	28	45	High EE Low NE
89	1	40	High EE Low NE
89	5	40	High EE Low NE
89	10	40	High EE Low NE
89	14	45	High EE Low NE
89	15	40	High EE Low NE
89	19	40	High EE Low NE
89	24	40	High EE Low NE
89	28	50	High EE Low NE
90	1	0	High EE Low NE
90	5	40	High EE Low NE
90	10	40	High EE Low NE
90	14	40	High EE Low NE
90	15	40	High EE Low NE
90	19	40	High EE Low NE
90	24	40	High EE Low NE
90	28	40	High EE Low NE
91	1	30	High EE Low NE
91	5	45	High EE Low NE
91	10	45	High EE Low NE
91	14	45	High EE Low NE
91	15	48	High EE Low NE
91	19	45	High EE Low NE
91	24	40	High EE Low NE
91	28	30	High EE Low NE
92	1	30	High EE Low NE
92	5	30	High EE Low NE
92	10	35	High EE Low NE
92	14	35	High EE Low NE
92	15	35	High EE Low NE
92	19	35	High EE Low NE
92	24	35	High EE Low NE
92	28	40	High EE Low NE
93	1	25	High EE Low NE
93	5	40	High EE Low NE
93	10	30	High EE Low NE
93	14	30	High EE Low NE
93	15	40	High EE Low NE
93	19	40	High EE Low NE
93	24	40	High EE Low NE
93	28	40	High EE Low NE
94	1	49	High EE Low NE
94	5	45	High EE Low NE
94	10	45	High EE Low NE
94	14	45	High EE Low NE
94	15	45	High EE Low NE
94	19	45	High EE Low NE
94	24	45	High EE Low NE
94	28	45	High EE Low NE
95	1	50	High EE Low NE
95	5	40	High EE Low NE
95	10	45	High EE Low NE
95	14	40	High EE Low NE
95	15	20	High EE Low NE
95	19	40	High EE Low NE
95	24	40	High EE Low NE
95	28	40	High EE Low NE
96	1	50	High EE Low NE
96	5	50	High EE Low NE
96	10	50	High EE Low NE
96	14	50	High EE Low NE
96	15	40	High EE Low NE
96	19	50	High EE Low NE
96	24	50	High EE Low NE
96	28	40	High EE Low NE
97	1	10	High EE Low NE
97	5	40	High EE Low NE
97	10	35	High EE Low NE
97	14	40	High EE Low NE
97	15	40	High EE Low NE
97	19	40	High EE Low NE
97	24	40	High EE Low NE
97	28	40	High EE Low NE
98	1	40	High EE Low NE
98	5	45	High EE Low NE
98	10	45	High EE Low NE
98	14	40	High EE Low NE
98	15	45	High EE Low NE
98	19	40	High EE Low NE
98	24	40	High EE Low NE
98	28	40	High EE Low NE
99	1	10	High EE Low NE
99	5	30	High EE Low NE
99	10	45	High EE Low NE
99	14	45	High EE Low NE
99	15	40	High EE Low NE
99	19	45	High EE Low NE
99	24	50	High EE Low NE
99	28	40	High EE Low NE
100	1	40	High EE Low NE
100	5	50	High EE Low NE
100	10	40	High EE Low NE
100	14	45	High EE Low NE
100	15	40	High EE Low NE
100	19	40	High EE Low NE
100	24	40	High EE Low NE
100	28	40	High EE Low NE
101	1	40	High EE Low NE
101	5	45	High EE Low NE
101	10	50	High EE Low NE
101	14	50	High EE Low NE
101	15	50	High EE Low NE
101	19	50	High EE Low NE
101	24	50	High EE Low NE
101	28	50	High EE Low NE
102	1	100	High EE Low NE
102	5	40	High EE Low NE
102	10	45	High EE Low NE
102	14	50	High EE Low NE
102	15	60	High EE Low NE
102	19	50	High EE Low NE
102	24	50	High EE Low NE
102	28	50	High EE Low NE
103	1	60	High EE Low NE
103	5	60	High EE Low NE
103	10	60	High EE Low NE
103	14	60	High EE Low NE
103	15	60	High EE Low NE
103	19	60	High EE Low NE
103	24	60	High EE Low NE
103	28	60	High EE Low NE
104	1	60	High EE Low NE
104	5	60	High EE Low NE
104	10	45	High EE Low NE
104	14	50	High EE Low NE
104	15	40	High EE Low NE
104	19	40	High EE Low NE
104	24	30	High EE Low NE
104	28	50	High EE Low NE
105	1	55	High EE Low NE
105	5	50	High EE Low NE
105	10	50	High EE Low NE
105	14	50	High EE Low NE
105	15	55	High EE Low NE
105	19	50	High EE Low NE
105	24	50	High EE Low NE
105	28	50	High EE Low NE
106	1	35	High EE Low NE
106	5	45	High EE Low NE
106	10	40	High EE Low NE
106	14	50	High EE Low NE
106	15	50	High EE Low NE
106	19	50	High EE Low NE
106	24	50	High EE Low NE
106	28	50	High EE Low NE
107	1	49	High EE Low NE
107	5	50	High EE Low NE
107	10	45	High EE Low NE
107	14	50	High EE Low NE
107	15	45	High EE Low NE
107	19	45	High EE Low NE
107	24	50	High EE Low NE
107	28	50	High EE Low NE
108	1	20	High EE Low NE
108	5	50	High EE Low NE
108	10	50	High EE Low NE
108	14	45	High EE Low NE
108	15	45	High EE Low NE
108	19	40	High EE Low NE
108	28	40	High EE Low NE
109	1	40	High EE Low NE
109	5	50	High EE Low NE
109	10	50	High EE Low NE
109	14	50	High EE Low NE
109	15	50	High EE Low NE
109	19	50	High EE Low NE
109	24	40	High EE Low NE
109	28	40	High EE Low NE
110	1	50	High EE Low NE
110	5	50	High EE Low NE
110	10	50	High EE Low NE
110	14	50	High EE Low NE
110	15	50	High EE Low NE
110	19	50	High EE Low NE
110	24	50	High EE Low NE
110	28	50	High EE Low NE
111	1	50	High EE Low NE
111	5	50	High EE Low NE
111	10	40	High EE Low NE
111	14	45	High EE Low NE
111	15	45	High EE Low NE
111	19	45	High EE Low NE
111	28	40	High EE Low NE
112	1	50	High EE Low NE
112	5	65	High EE Low NE
112	10	55	High EE Low NE
112	14	55	High EE Low NE
112	15	50	High EE Low NE
112	19	50	High EE Low NE
112	24	50	High EE Low NE
112	28	50	High EE Low NE
113	10	49	High EE Low NE
113	14	49	High EE Low NE
113	15	49	High EE Low NE
113	19	49	High EE Low NE
113	24	45	High EE Low NE
113	28	49	High EE Low NE
114	1	49	High EE Low NE
114	5	45	High EE Low NE
114	10	45	High EE Low NE
114	14	45	High EE Low NE
114	15	45	High EE Low NE
114	19	45	High EE Low NE
114	24	45	High EE Low NE
114	28	45	High EE Low NE
115	1	40	High EE Low NE
115	5	40	High EE Low NE
115	10	50	High EE Low NE
115	14	50	High EE Low NE
115	15	50	High EE Low NE
115	19	50	High EE Low NE
115	24	50	High EE Low NE
115	28	50	High EE Low NE
116	1	0	High EE Low NE
116	5	50	High EE Low NE
116	10	50	High EE Low NE
116	14	50	High EE Low NE
116	15	50	High EE Low NE
116	19	50	High EE Low NE
116	24	50	High EE Low NE
116	28	50	High EE Low NE
117	1	100	High EE Low NE
117	5	50	High EE Low NE
117	10	50	High EE Low NE
117	14	49	High EE Low NE
117	15	45	High EE Low NE
117	19	50	High EE Low NE
117	24	50	High EE Low NE
117	28	50	High EE Low NE
118	1	50	High EE Low NE
118	5	50	High EE Low NE
118	10	50	High EE Low NE
118	14	50	High EE Low NE
118	15	50	High EE Low NE
118	19	50	High EE Low NE
118	24	50	High EE Low NE
118	28	50	High EE Low NE
119	1	50	High EE Low NE
119	5	50	High EE Low NE
119	10	50	High EE Low NE
119	14	50	High EE Low NE
119	15	50	High EE Low NE
119	19	50	High EE Low NE
119	24	50	High EE Low NE
119	28	50	High EE Low NE
120	1	25	High EE Low NE
120	5	0	High EE Low NE
120	10	25	High EE Low NE
120	14	25	High EE Low NE
120	19	25	High EE Low NE
120	24	0	High EE Low NE
120	28	0	High EE Low NE
121	1	50	High EE Low NE
121	5	80	High EE Low NE
121	10	50	High EE Low NE
121	14	50	High EE Low NE
121	15	90	High EE Low NE
121	19	65	High EE Low NE
121	24	50	High EE Low NE
121	28	50	High EE Low NE
122	1	50	High EE Low NE
122	10	40	High EE Low NE
122	14	45	High EE Low NE
122	15	45	High EE Low NE
122	19	45	High EE Low NE
122	24	45	High EE Low NE
122	28	45	High EE Low NE
123	1	60	High EE Low NE
123	5	45	High EE Low NE
123	10	45	High EE Low NE
123	14	45	High EE Low NE
123	15	45	High EE Low NE
123	19	45	High EE Low NE
123	24	45	High EE Low NE
123	28	45	High EE Low NE
124	1	80	High EE Low NE
124	5	50	High EE Low NE
124	10	40	High EE Low NE
124	14	40	High EE Low NE
124	15	40	High EE Low NE
124	19	40	High EE Low NE
124	24	40	High EE Low NE
124	28	40	High EE Low NE
125	1	25	High EE Low NE
125	5	40	High EE Low NE
125	10	40	High EE Low NE
125	14	25	High EE Low NE
125	15	40	High EE Low NE
125	19	0	High EE Low NE
125	24	50	High EE Low NE
125	28	50	High EE Low NE
126	1	40	High EE Low NE
126	5	49	High EE Low NE
126	10	45	High EE Low NE
126	15	45	High EE Low NE
126	19	45	High EE Low NE
126	24	49	High EE Low NE
126	28	40	High EE Low NE
127	1	40	High EE Low NE
127	10	50	High EE Low NE
127	14	45	High EE Low NE
127	15	40	High EE Low NE
127	19	45	High EE Low NE
128	1	40	High EE Low NE
128	10	50	High EE Low NE
128	14	50	High EE Low NE
128	15	50	High EE Low NE
128	19	50	High EE Low NE
128	24	50	High EE Low NE
128	28	50	High EE Low NE
129	1	50	High EE Low NE
129	5	70	High EE Low NE
129	10	40	High EE Low NE
129	14	30	High EE Low NE
129	15	50	High EE Low NE
129	19	20	High EE Low NE
129	24	45	High EE Low NE
129	28	10	High EE Low NE
130	1	20	High EE Low NE
130	5	65	High EE Low NE
130	10	50	High EE Low NE
130	14	51	High EE Low NE
130	15	50	High EE Low NE
130	19	45	High EE Low NE
130	24	50	High EE Low NE
130	28	50	High EE Low NE
131	1	50	High EE Low NE
131	5	40	High EE Low NE
131	10	40	High EE Low NE
131	14	40	High EE Low NE
132	1	40	High EE Low NE
132	5	40	High EE Low NE
132	10	50	High EE Low NE
132	14	50	High EE Low NE
132	15	50	High EE Low NE
132	19	50	High EE Low NE
132	24	50	High EE Low NE
132	28	50	High EE Low NE
133	1	5	High EE Low NE
133	5	50	High EE Low NE
133	10	0	High EE Low NE
133	14	45	High EE Low NE
133	15	40	High EE Low NE
133	19	50	High EE Low NE
133	24	0	High EE Low NE
133	28	0	High EE Low NE
134	1	50	High EE Low NE
134	5	50	High EE Low NE
134	10	50	High EE Low NE
134	14	50	High EE Low NE
134	15	50	High EE Low NE
134	24	50	High EE Low NE
134	28	50	High EE Low NE
135	1	40	High EE Low NE
135	5	30	High EE Low NE
135	10	30	High EE Low NE
135	14	40	High EE Low NE
135	19	30	High EE Low NE
135	24	20	High EE Low NE
135	28	30	High EE Low NE
136	1	40	High EE Low NE
136	5	50	High EE Low NE
136	10	50	High EE Low NE
136	14	50	High EE Low NE
136	15	50	High EE Low NE
136	19	50	High EE Low NE
136	24	55	High EE Low NE
136	28	50	High EE Low NE
137	1	40	High EE Low NE
137	5	40	High EE Low NE
137	10	40	High EE Low NE
137	14	40	High EE Low NE
137	15	30	High EE Low NE
137	19	40	High EE Low NE
137	24	40	High EE Low NE
137	28	40	High EE Low NE
138	1	50	High EE Low NE
138	5	50	High EE Low NE
138	10	50	High EE Low NE
138	14	55	High EE Low NE
138	15	50	High EE Low NE
138	19	50	High EE Low NE
138	24	50	High EE Low NE
138	28	50	High EE Low NE
139	1	5	High EE Low NE
139	5	30	High EE Low NE
139	10	50	High EE Low NE
139	14	60	High EE Low NE
139	15	55	High EE Low NE
139	19	55	High EE Low NE
139	24	50	High EE Low NE
139	28	50	High EE Low NE
140	1	50	High EE Low NE
140	5	50	High EE Low NE
140	10	50	High EE Low NE
140	14	50	High EE Low NE
140	15	50	High EE Low NE
140	19	50	High EE Low NE
140	24	50	High EE Low NE
140	28	50	High EE Low NE
142	1	50	High EE Low NE
142	5	55	High EE Low NE
142	10	49	High EE Low NE
142	14	45	High EE Low NE
142	15	55	High EE Low NE
142	19	50	High EE Low NE
142	24	50	High EE Low NE
142	28	45	High EE Low NE
143	1	40	High EE Low NE
143	5	50	High EE Low NE
143	10	50	High EE Low NE
143	14	50	High EE Low NE
143	15	50	High EE Low NE
143	19	50	High EE Low NE
143	24	50	High EE Low NE
143	28	50	High EE Low NE
144	1	50	High EE Low NE
144	5	50	High EE Low NE
144	10	45	High EE Low NE
144	14	50	High EE Low NE
144	15	50	High EE Low NE
144	19	50	High EE Low NE
144	24	50	High EE Low NE
144	28	50	High EE Low NE
145	1	50	High EE Low NE
145	5	50	High EE Low NE
145	10	50	High EE Low NE
145	14	50	High EE Low NE
145	15	40	High EE Low NE
145	19	50	High EE Low NE
145	24	50	High EE Low NE
145	28	50	High EE Low NE
146	1	60	High EE Low NE
146	5	50	High EE Low NE
146	10	45	High EE Low NE
146	14	50	High EE Low NE
146	15	40	High EE Low NE
146	19	51	High EE Low NE
146	24	51	High EE Low NE
146	28	51	High EE Low NE
147	1	25	High EE Low NE
147	5	50	High EE Low NE
147	10	50	High EE Low NE
147	14	50	High EE Low NE
147	15	65	High EE Low NE
147	19	50	High EE Low NE
147	24	55	High EE Low NE
147	28	55	High EE Low NE
148	1	50	High EE Low NE
148	5	45	High EE Low NE
148	10	45	High EE Low NE
148	14	40	High EE Low NE
148	15	40	High EE Low NE
148	19	40	High EE Low NE
148	24	40	High EE Low NE
148	28	40	High EE Low NE
149	1	60	High EE Low NE
149	5	30	High EE Low NE
149	10	45	High EE Low NE
149	14	40	High EE Low NE
149	15	45	High EE Low NE
149	19	30	High EE Low NE
149	24	30	High EE Low NE
149	28	35	High EE Low NE
150	1	100	High EE Low NE
150	5	70	High EE Low NE
150	10	55	High EE Low NE
150	14	55	High EE Low NE
150	15	60	High EE Low NE
150	19	50	High EE Low NE
150	24	60	High EE Low NE
150	28	60	High EE Low NE
151	1	40	High EE Low NE
151	5	40	High EE Low NE
151	10	50	High EE Low NE
151	14	50	High EE Low NE
151	15	50	High EE Low NE
151	19	50	High EE Low NE
151	24	50	High EE Low NE
151	28	50	High EE Low NE
152	1	50	High EE Low NE
152	5	50	High EE Low NE
152	10	50	High EE Low NE
152	14	50	High EE Low NE
152	15	50	High EE Low NE
152	19	50	High EE Low NE
152	24	50	High EE Low NE
152	28	50	High EE Low NE
153	1	40	High EE Low NE
153	5	50	High EE Low NE
153	10	50	High EE Low NE
153	14	50	High EE Low NE
153	15	50	High EE Low NE
153	19	50	High EE Low NE
153	24	60	High EE Low NE
153	28	50	High EE Low NE
154	1	35	High EE Low NE
155	1	49	High EE Low NE
155	5	49	High EE Low NE
155	10	49	High EE Low NE
155	14	49	High EE Low NE
155	15	49	High EE Low NE
155	19	49	High EE Low NE
155	24	49	High EE Low NE
155	28	49	High EE Low NE
156	1	50	High EE Low NE
156	5	35	High EE Low NE
156	10	45	High EE Low NE
156	14	50	High EE Low NE
156	15	55	High EE Low NE
156	19	50	High EE Low NE
156	24	60	High EE Low NE
156	28	65	High EE Low NE
157	1	40	High EE Low NE
157	5	40	High EE Low NE
157	10	40	High EE Low NE
157	14	40	High EE Low NE
157	15	45	High EE Low NE
157	19	45	High EE Low NE
157	24	45	High EE Low NE
157	28	45	High EE Low NE
158	1	20	High EE Low NE
158	5	50	High EE Low NE
158	10	60	High EE Low NE
158	14	60	High EE Low NE
158	15	65	High EE Low NE
158	19	55	High EE Low NE
158	24	55	High EE Low NE
158	28	55	High EE Low NE
159	1	60	High EE Low NE
159	5	50	High EE Low NE
159	10	50	High EE Low NE
159	14	50	High EE Low NE
159	15	50	High EE Low NE
159	19	50	High EE Low NE
159	24	50	High EE Low NE
159	28	50	High EE Low NE
160	1	40	High EE Low NE
160	5	40	High EE Low NE
160	10	40	High EE Low NE
160	14	45	High EE Low NE
160	15	49	High EE Low NE
160	19	49	High EE Low NE
160	24	49	High EE Low NE
160	28	45	High EE Low NE
161	1	40	High EE Low NE
161	5	0	High EE Low NE
161	10	30	High EE Low NE
161	14	0	High EE Low NE
161	15	30	High EE Low NE
161	19	40	High EE Low NE
161	24	0	High EE Low NE
161	28	50	High EE Low NE
162	1	50	High EE Low NE
162	5	50	High EE Low NE
162	10	50	High EE Low NE
162	14	70	High EE Low NE
162	15	58	High EE Low NE
162	19	50	High EE Low NE
163	1	60	High EE Low NE
163	5	60	High EE Low NE
163	10	50	High EE Low NE
163	14	60	High EE Low NE
163	15	60	High EE Low NE
163	19	45	High EE Low NE
163	24	60	High EE Low NE
163	28	40	High EE Low NE
164	1	50	High EE Low NE
164	5	25	High EE Low NE
164	10	50	High EE Low NE
164	14	0	High EE Low NE
164	15	50	High EE Low NE
164	24	50	High EE Low NE
164	28	50	High EE Low NE
165	1	0	High EE Low NE
166	1	50	High EE Low NE
166	5	50	High EE Low NE
166	10	50	High EE Low NE
166	14	50	High EE Low NE
166	15	45	High EE Low NE
166	24	50	High EE Low NE
166	28	50	High EE Low NE
167	1	0	High EE Low NE
167	5	0	High EE Low NE
167	10	0	High EE Low NE
167	14	0	High EE Low NE
167	15	0	High EE Low NE
167	19	0	High EE Low NE
167	24	0	High EE Low NE
167	28	0	High EE Low NE
168	1	40	High EE Low NE
168	5	49	High EE Low NE
168	10	40	High EE Low NE
168	14	0	High EE Low NE
168	15	40	High EE Low NE
168	19	50	High EE Low NE
168	24	40	High EE Low NE
168	28	40	High EE Low NE
170	1	45	High EE Low NE
170	5	50	High EE Low NE
170	10	45	High EE Low NE
170	14	45	High EE Low NE
170	15	45	High EE Low NE
170	19	45	High EE Low NE
170	24	49	High EE Low NE
170	28	45	High EE Low NE
172	1	50	High EE Low NE
172	10	50	High EE Low NE
172	14	50	High EE Low NE
172	15	50	High EE Low NE
172	19	50	High EE Low NE
172	24	50	High EE Low NE
172	28	50	High EE Low NE
173	1	25	High EE Low NE
173	5	60	High EE Low NE
173	10	40	High EE Low NE
173	14	40	High EE Low NE
173	15	60	High EE Low NE
173	19	50	High EE Low NE
173	24	50	High EE Low NE
173	28	50	High EE Low NE
174	1	10	High EE Low NE
174	10	0	High EE Low NE
175	1	49	High EE Low NE
175	5	49	High EE Low NE
175	10	49	High EE Low NE
175	14	49	High EE Low NE
175	15	49	High EE Low NE
175	19	49	High EE Low NE
175	24	49	High EE Low NE
175	28	49	High EE Low NE
176	1	80	High EE Low NE
176	5	45	High EE Low NE
176	10	40	High EE Low NE
176	14	40	High EE Low NE
176	15	45	High EE Low NE
176	19	45	High EE Low NE
176	24	40	High EE Low NE
176	28	49	High EE Low NE
177	1	40	High EE Low NE
177	5	45	High EE Low NE
177	10	40	High EE Low NE
177	14	25	High EE Low NE
177	15	45	High EE Low NE
177	19	45	High EE Low NE
177	24	45	High EE Low NE
177	28	45	High EE Low NE
178	1	0	High EE Low NE
178	5	40	High EE Low NE
178	10	40	High EE Low NE
178	14	40	High EE Low NE
178	15	50	High EE Low NE
178	19	40	High EE Low NE
178	24	40	High EE Low NE
178	28	40	High EE Low NE
179	1	45	High EE Low NE
179	5	50	High EE Low NE
179	10	50	High EE Low NE
179	14	50	High EE Low NE
179	15	50	High EE Low NE
179	24	40	High EE Low NE
179	28	40	High EE Low NE
180	1	30	High EE Low NE
180	5	0	High EE Low NE
180	10	40	High EE Low NE
180	14	40	High EE Low NE
180	15	40	High EE Low NE
180	19	40	High EE Low NE
180	24	40	High EE Low NE
180	28	40	High EE Low NE
181	1	50	High EE Low NE
181	10	50	High EE Low NE
181	14	50	High EE Low NE
181	15	50	High EE Low NE
181	19	50	High EE Low NE
181	24	50	High EE Low NE
181	28	50	High EE Low NE
183	5	50	High EE Low NE
183	10	60	High EE Low NE
183	14	50	High EE Low NE
183	15	50	High EE Low NE
183	19	50	High EE Low NE
183	24	50	High EE Low NE
183	28	55	High EE Low NE
184	1	30	High EE Low NE
184	5	30	High EE Low NE
184	10	40	High EE Low NE
184	15	30	High EE Low NE
184	19	45	High EE Low NE
184	24	45	High EE Low NE
184	28	40	High EE Low NE
186	1	60	High EE Low NE
186	5	40	High EE Low NE
186	10	60	High EE Low NE
186	14	50	High EE Low NE
186	15	50	High EE Low NE
186	19	40	High EE Low NE
186	24	40	High EE Low NE
186	28	60	High EE Low NE
187	1	60	High EE Low NE
187	5	50	High EE Low NE
187	10	50	High EE Low NE
187	14	50	High EE Low NE
187	15	50	High EE Low NE
187	19	50	High EE Low NE
187	24	50	High EE Low NE
187	28	50	High EE Low NE
188	1	30	High EE Low NE
188	5	50	High EE Low NE
188	10	50	High EE Low NE
188	14	50	High EE Low NE
188	15	50	High EE Low NE
188	19	50	High EE Low NE
188	24	50	High EE Low NE
188	28	50	High EE Low NE
189	5	50	High EE Low NE
189	10	50	High EE Low NE
189	14	50	High EE Low NE
189	15	40	High EE Low NE
189	19	45	High EE Low NE
189	24	50	High EE Low NE
189	28	40	High EE Low NE
190	1	50	High EE Low NE
190	10	50	High EE Low NE
190	14	50	High EE Low NE
190	15	50	High EE Low NE
190	19	50	High EE Low NE
190	24	50	High EE Low NE
190	28	50	High EE Low NE
191	1	50	High EE Low NE
191	10	50	High EE Low NE
191	14	50	High EE Low NE
191	15	50	High EE Low NE
191	19	50	High EE Low NE
191	24	50	High EE Low NE
191	28	40	High EE Low NE
193	1	50	High EE Low NE
193	5	0	High EE Low NE
193	10	0	High EE Low NE
193	14	0	High EE Low NE
193	15	50	High EE Low NE
193	19	40	High EE Low NE
193	24	40	High EE Low NE
193	28	40	High EE Low NE
194	1	50	High EE Low NE
194	5	50	High EE Low NE
194	10	50	High EE Low NE
194	14	50	High EE Low NE
194	15	50	High EE Low NE
194	19	50	High EE Low NE
194	24	50	High EE Low NE
194	28	50	High EE Low NE
195	1	40	High EE Low NE
195	14	40	High EE Low NE
195	15	40	High EE Low NE
195	19	40	High EE Low NE
195	24	40	High EE Low NE
195	28	40	High EE Low NE
196	1	60	High EE Low NE
196	5	60	High EE Low NE
196	10	50	High EE Low NE
196	14	50	High EE Low NE
196	15	50	High EE Low NE
196	19	50	High EE Low NE
196	24	50	High EE Low NE
196	28	50	High EE Low NE
197	1	10	High EE Low NE
197	5	30	High EE Low NE
197	10	10	High EE Low NE
197	14	50	High EE Low NE
197	15	40	High EE Low NE
197	19	20	High EE Low NE
197	28	50	High EE Low NE
198	1	40	High EE Low NE
198	5	40	High EE Low NE
198	10	45	High EE Low NE
198	14	50	High EE Low NE
198	15	50	High EE Low NE
198	19	40	High EE Low NE
198	24	45	High EE Low NE
198	28	45	High EE Low NE
199	1	50	High EE Low NE
199	5	50	High EE Low NE
199	10	0	High EE Low NE
199	14	50	High EE Low NE
199	15	50	High EE Low NE
199	19	50	High EE Low NE
199	24	50	High EE Low NE
199	28	50	High EE Low NE
200	1	49	High EE Low NE
200	5	45	High EE Low NE
200	10	40	High EE Low NE
200	14	45	High EE Low NE
200	15	45	High EE Low NE
200	19	45	High EE Low NE
200	24	45	High EE Low NE
200	28	45	High EE Low NE
201	1	45	High EE Low NE
202	1	40	High EE Low NE
202	5	40	High EE Low NE
202	10	40	High EE Low NE
202	14	50	High EE Low NE
202	15	50	High EE Low NE
202	19	50	High EE Low NE
202	24	50	High EE Low NE
202	28	40	High EE Low NE
203	1	40	High EE Low NE
203	5	35	High EE Low NE
203	10	10	High EE Low NE
203	14	0	High EE Low NE
203	15	0	High EE Low NE
203	19	3	High EE Low NE
203	24	10	High EE Low NE
203	28	10	High EE Low NE
204	5	0	High EE Low NE
204	10	0	High EE Low NE
205	1	50	High EE Low NE
205	5	55	High EE Low NE
205	10	10	High EE Low NE
206	1	50	High EE Low NE
206	5	50	High EE Low NE
206	10	55	High EE Low NE
206	14	50	High EE Low NE
206	15	55	High EE Low NE
206	19	50	High EE Low NE
206	24	50	High EE Low NE
206	28	55	High EE Low NE
208	1	50	High EE Low NE
208	5	50	High EE Low NE
208	10	50	High EE Low NE
208	14	50	High EE Low NE
208	15	50	High EE Low NE
208	19	40	High EE Low NE
208	24	45	High EE Low NE
208	28	45	High EE Low NE
209	1	25	High EE Low NE
209	5	40	High EE Low NE
209	10	45	High EE Low NE
209	14	55	High EE Low NE
209	15	50	High EE Low NE
209	19	45	High EE Low NE
209	24	50	High EE Low NE
209	28	55	High EE Low NE
210	1	50	High EE Low NE
210	5	50	High EE Low NE
210	10	50	High EE Low NE
210	14	50	High EE Low NE
210	15	50	High EE Low NE
210	24	50	High EE Low NE
210	28	50	High EE Low NE
211	1	49	High EE Low NE
211	5	49	High EE Low NE
211	10	40	High EE Low NE
211	14	50	High EE Low NE
211	15	50	High EE Low NE
211	19	50	High EE Low NE
211	24	50	High EE Low NE
211	28	50	High EE Low NE
212	1	45	High EE Low NE
212	5	50	High EE Low NE
212	10	20	High EE Low NE
212	14	40	High EE Low NE
212	15	40	High EE Low NE
212	19	40	High EE Low NE
212	24	45	High EE Low NE
212	28	40	High EE Low NE
213	1	50	High EE Low NE
213	5	60	High EE Low NE
213	10	60	High EE Low NE
213	14	50	High EE Low NE
213	15	65	High EE Low NE
213	19	75	High EE Low NE
213	24	50	High EE Low NE
213	28	60	High EE Low NE
214	1	50	High EE Low NE
214	5	50	High EE Low NE
214	10	55	High EE Low NE
214	14	49	High EE Low NE
214	15	75	High EE Low NE
214	19	55	High EE Low NE
214	24	49	High EE Low NE
214	28	49	High EE Low NE
215	1	50	High EE Low NE
215	5	30	High EE Low NE
215	10	40	High EE Low NE
215	14	45	High EE Low NE
215	15	45	High EE Low NE
215	19	40	High EE Low NE
215	24	35	High EE Low NE
215	28	35	High EE Low NE
216	1	49	High EE Low NE
216	5	36	High EE Low NE
216	10	49	High EE Low NE
216	14	41	High EE Low NE
216	15	42	High EE Low NE
216	19	45	High EE Low NE
217	1	49	High EE Low NE
217	5	45	High EE Low NE
217	10	45	High EE Low NE
217	14	40	High EE Low NE
217	15	45	High EE Low NE
217	19	45	High EE Low NE
217	24	45	High EE Low NE
217	28	45	High EE Low NE
219	1	50	High EE Low NE
219	5	50	High EE Low NE
219	10	45	High EE Low NE
219	14	40	High EE Low NE
219	15	50	High EE Low NE
219	19	50	High EE Low NE
219	24	50	High EE Low NE
219	28	45	High EE Low NE
220	1	20	High EE Low NE
220	5	50	High EE Low NE
220	14	50	High EE Low NE
220	15	40	High EE Low NE
220	19	55	High EE Low NE
220	24	55	High EE Low NE
220	28	40	High EE Low NE
221	1	40	High EE Low NE
221	5	30	High EE Low NE
221	10	30	High EE Low NE
221	14	30	High EE Low NE
221	15	30	High EE Low NE
221	19	45	High EE Low NE
221	24	20	High EE Low NE
221	28	30	High EE Low NE
222	1	45	High EE Low NE
222	5	30	High EE Low NE
222	10	30	High EE Low NE
222	14	30	High EE Low NE
222	15	30	High EE Low NE
222	19	49	High EE Low NE
222	24	40	High EE Low NE
222	28	49	High EE Low NE
223	1	45	High EE Low NE
223	5	40	High EE Low NE
223	10	40	High EE Low NE
223	14	40	High EE Low NE
223	15	40	High EE Low NE
223	19	35	High EE Low NE
223	24	40	High EE Low NE
223	28	10	High EE Low NE
225	1	50	High EE Low NE
225	5	50	High EE Low NE
225	10	50	High EE Low NE
225	14	50	High EE Low NE
225	15	50	High EE Low NE
225	19	50	High EE Low NE
225	24	50	High EE Low NE
225	28	50	High EE Low NE
226	1	49	High EE Low NE
226	10	15	High EE Low NE
226	14	0	High EE Low NE
226	15	40	High EE Low NE
226	19	45	High EE Low NE
226	24	50	High EE Low NE
226	28	50	High EE Low NE
227	1	40	High EE Low NE
227	10	50	High EE Low NE
227	14	50	High EE Low NE
227	15	50	High EE Low NE
227	19	50	High EE Low NE
227	24	50	High EE Low NE
227	28	50	High EE Low NE
228	1	40	High EE Low NE
228	5	30	High EE Low NE
228	10	40	High EE Low NE
228	14	40	High EE Low NE
228	15	50	High EE Low NE
228	19	50	High EE Low NE
228	24	50	High EE Low NE
228	28	50	High EE Low NE
229	1	70	High EE Low NE
229	5	48	High EE Low NE
229	10	45	High EE Low NE
229	14	49	High EE Low NE
229	15	49	High EE Low NE
229	19	48	High EE Low NE
229	24	49	High EE Low NE
229	28	49	High EE Low NE
230	1	50	High EE Low NE
230	5	50	High EE Low NE
230	10	50	High EE Low NE
230	14	50	High EE Low NE
230	15	50	High EE Low NE
230	19	50	High EE Low NE
230	24	50	High EE Low NE
230	28	50	High EE Low NE
231	1	40	High EE Low NE
231	5	40	High EE Low NE
231	10	0	High EE Low NE
231	14	20	High EE Low NE
231	15	0	High EE Low NE
231	19	45	High EE Low NE
231	24	40	High EE Low NE
231	28	45	High EE Low NE
232	1	40	High EE Low NE
232	5	40	High EE Low NE
232	10	45	High EE Low NE
232	14	40	High EE Low NE
232	15	50	High EE Low NE
232	19	40	High EE Low NE
232	24	45	High EE Low NE
232	28	45	High EE Low NE
233	1	40	High EE Low NE
233	5	50	High EE Low NE
233	10	50	High EE Low NE
233	14	50	High EE Low NE
233	15	50	High EE Low NE
233	19	50	High EE Low NE
233	24	50	High EE Low NE
233	28	50	High EE Low NE
234	1	25	High EE Low NE
234	5	20	High EE Low NE
234	10	50	High EE Low NE
234	14	40	High EE Low NE
234	15	30	High EE Low NE
234	19	30	High EE Low NE
234	24	30	High EE Low NE
234	28	30	High EE Low NE
235	1	40	High EE Low NE
235	5	30	High EE Low NE
235	10	45	High EE Low NE
235	14	45	High EE Low NE
235	15	45	High EE Low NE
235	19	45	High EE Low NE
235	24	45	High EE Low NE
235	28	45	High EE Low NE
236	1	70	High EE Low NE
236	5	50	High EE Low NE
236	10	40	High EE Low NE
236	14	40	High EE Low NE
236	15	40	High EE Low NE
236	24	45	High EE Low NE
236	28	40	High EE Low NE
237	1	49	High EE Low NE
237	5	50	High EE Low NE
237	10	45	High EE Low NE
237	14	45	High EE Low NE
237	15	45	High EE Low NE
237	19	45	High EE Low NE
237	24	45	High EE Low NE
237	28	45	High EE Low NE
238	1	40	High EE Low NE
238	5	40	High EE Low NE
238	10	45	High EE Low NE
238	14	40	High EE Low NE
238	15	50	High EE Low NE
239	1	60	High EE Low NE
239	14	30	High EE Low NE
239	15	50	High EE Low NE
241	1	40	High EE Low NE
241	5	40	High EE Low NE
241	10	40	High EE Low NE
241	14	40	High EE Low NE
241	15	40	High EE Low NE
241	19	50	High EE Low NE
241	24	50	High EE Low NE
241	28	50	High EE Low NE
242	1	45	High EE Low NE
242	5	40	High EE Low NE
242	10	20	High EE Low NE
242	14	45	High EE Low NE
242	15	45	High EE Low NE
242	19	40	High EE Low NE
242	24	40	High EE Low NE
242	28	40	High EE Low NE
245	1	50	High EE Low NE
245	5	45	High EE Low NE
245	10	45	High EE Low NE
245	14	45	High EE Low NE
245	15	45	High EE Low NE
245	19	45	High EE Low NE
245	24	45	High EE Low NE
245	28	45	High EE Low NE
247	1	45	High EE Low NE
247	5	50	High EE Low NE
247	10	40	High EE Low NE
247	14	40	High EE Low NE
247	15	50	High EE Low NE
247	19	50	High EE Low NE
247	24	50	High EE Low NE
247	28	50	High EE Low NE
248	1	45	High EE Low NE
248	5	0	High EE Low NE
248	10	0	High EE Low NE
248	14	30	High EE Low NE
248	15	0	High EE Low NE
248	19	40	High EE Low NE
248	24	40	High EE Low NE
248	28	40	High EE Low NE
249	1	55	High EE Low NE
249	5	45	High EE Low NE
249	10	40	High EE Low NE
249	14	45	High EE Low NE
249	15	45	High EE Low NE
249	19	50	High EE Low NE
249	24	45	High EE Low NE
249	28	45	High EE Low NE
250	1	0	High EE Low NE
250	5	40	High EE Low NE
250	10	0	High EE Low NE
250	14	40	High EE Low NE
250	15	40	High EE Low NE
250	19	40	High EE Low NE
250	28	40	High EE Low NE
251	1	50	High EE Low NE
251	5	50	High EE Low NE
251	10	40	High EE Low NE
251	14	40	High EE Low NE
251	15	50	High EE Low NE
251	19	60	High EE Low NE
251	24	50	High EE Low NE
251	28	50	High EE Low NE
252	1	30	High EE Low NE
252	5	60	High EE Low NE
252	10	60	High EE Low NE
252	14	50	High EE Low NE
252	15	70	High EE Low NE
252	19	50	High EE Low NE
252	24	65	High EE Low NE
252	28	65	High EE Low NE
253	1	40	High EE Low NE
253	5	30	High EE Low NE
253	10	40	High EE Low NE
253	14	30	High EE Low NE
253	15	45	High EE Low NE
253	19	30	High EE Low NE
253	24	40	High EE Low NE
253	28	40	High EE Low NE
254	1	60	High EE Low NE
254	5	50	High EE Low NE
254	10	50	High EE Low NE
254	14	50	High EE Low NE
254	15	50	High EE Low NE
254	19	50	High EE Low NE
254	24	50	High EE Low NE
254	28	50	High EE Low NE
255	1	50	High EE Low NE
255	5	25	High EE Low NE
255	10	0	High EE Low NE
255	14	50	High EE Low NE
255	15	49	High EE Low NE
255	19	45	High EE Low NE
255	24	40	High EE Low NE
255	28	40	High EE Low NE
256	1	45	High EE Low NE
256	5	40	High EE Low NE
256	10	40	High EE Low NE
256	14	40	High EE Low NE
256	15	45	High EE Low NE
256	19	50	High EE Low NE
256	24	40	High EE Low NE
256	28	50	High EE Low NE
257	1	40	High EE Low NE
257	5	40	High EE Low NE
257	10	40	High EE Low NE
257	14	50	High EE Low NE
257	15	40	High EE Low NE
257	19	45	High EE Low NE
257	24	45	High EE Low NE
257	28	0	High EE Low NE
258	1	25	High EE Low NE
259	1	30	High EE Low NE
259	5	45	High EE Low NE
259	10	30	High EE Low NE
259	14	20	High EE Low NE
259	15	20	High EE Low NE
259	19	35	High EE Low NE
259	24	10	High EE Low NE
259	28	20	High EE Low NE
260	1	0	High EE Low NE
262	1	45	High EE Low NE
262	5	49	High EE Low NE
262	10	45	High EE Low NE
262	14	45	High EE Low NE
262	15	49	High EE Low NE
262	19	40	High EE Low NE
262	24	40	High EE Low NE
262	28	45	High EE Low NE
263	1	40	High EE Low NE
263	5	50	High EE Low NE
263	10	50	High EE Low NE
263	14	50	High EE Low NE
263	15	45	High EE Low NE
263	19	50	High EE Low NE
263	24	50	High EE Low NE
263	28	45	High EE Low NE
264	1	50	High EE Low NE
264	5	50	High EE Low NE
264	10	50	High EE Low NE
265	1	50	High EE Low NE
265	5	50	High EE Low NE
265	10	50	High EE Low NE
265	14	50	High EE Low NE
265	15	50	High EE Low NE
265	19	50	High EE Low NE
265	24	50	High EE Low NE
265	28	50	High EE Low NE
266	1	50	High EE Low NE
266	5	49	High EE Low NE
266	10	50	High EE Low NE
266	15	80	High EE Low NE
266	19	49	High EE Low NE
266	24	49	High EE Low NE
266	28	60	High EE Low NE
267	1	40	High EE Low NE
267	5	45	High EE Low NE
267	10	50	High EE Low NE
267	14	45	High EE Low NE
267	15	45	High EE Low NE
267	19	45	High EE Low NE
267	24	45	High EE Low NE
267	28	50	High EE Low NE
268	1	45	High EE Low NE
268	5	50	High EE Low NE
269	1	50	High EE Low NE
269	5	50	High EE Low NE
269	10	50	High EE Low NE
269	14	50	High EE Low NE
269	15	50	High EE Low NE
269	19	50	High EE Low NE
269	24	50	High EE Low NE
269	28	50	High EE Low NE
270	1	50	High EE Low NE
270	5	50	High EE Low NE
270	10	50	High EE Low NE
270	14	50	High EE Low NE
270	15	70	High EE Low NE
270	19	50	High EE Low NE
270	24	55	High EE Low NE
270	28	50	High EE Low NE
271	1	50	High EE Low NE
271	5	50	High EE Low NE
271	10	50	High EE Low NE
271	14	50	High EE Low NE
271	15	50	High EE Low NE
271	19	50	High EE Low NE
271	24	50	High EE Low NE
271	28	50	High EE Low NE
272	1	40	High EE Low NE
272	10	40	High EE Low NE
272	14	50	High EE Low NE
272	15	50	High EE Low NE
273	1	50	High EE Low NE
274	1	50	High EE Low NE
274	5	50	High EE Low NE
274	10	50	High EE Low NE
274	14	50	High EE Low NE
274	15	50	High EE Low NE
274	19	50	High EE Low NE
274	28	50	High EE Low NE
275	1	0	High EE Low NE
275	5	50	High EE Low NE
275	10	50	High EE Low NE
275	14	50	High EE Low NE
275	15	50	High EE Low NE
275	19	50	High EE Low NE
275	24	50	High EE Low NE
275	28	50	High EE Low NE
276	1	40	High EE Low NE
276	5	45	High EE Low NE
276	10	49	High EE Low NE
276	14	49	High EE Low NE
276	15	49	High EE Low NE
276	19	47	High EE Low NE
276	24	50	High EE Low NE
276	28	47	High EE Low NE
277	1	20	High EE Low NE
277	5	40	High EE Low NE
277	10	40	High EE Low NE
277	14	40	High EE Low NE
277	15	50	High EE Low NE
277	19	50	High EE Low NE
277	24	40	High EE Low NE
277	28	40	High EE Low NE
278	1	50	High EE Low NE
278	5	50	High EE Low NE
278	14	50	High EE Low NE
278	15	50	High EE Low NE
278	19	50	High EE Low NE
278	24	50	High EE Low NE
278	28	50	High EE Low NE
279	1	40	High EE Low NE
279	5	48	High EE Low NE
279	10	50	High EE Low NE
279	14	45	High EE Low NE
279	15	45	High EE Low NE
279	19	50	High EE Low NE
279	24	50	High EE Low NE
279	28	45	High EE Low NE
280	1	45	High EE Low NE
280	5	45	High EE Low NE
280	10	45	High EE Low NE
280	14	50	High EE Low NE
280	15	45	High EE Low NE
280	19	45	High EE Low NE
280	24	45	High EE Low NE
280	28	45	High EE Low NE
281	1	0	High EE Low NE
281	5	40	High EE Low NE
281	10	60	High EE Low NE
281	14	20	High EE Low NE
281	15	30	High EE Low NE
281	19	50	High EE Low NE
281	24	30	High EE Low NE
281	28	40	High EE Low NE
282	1	50	High EE Low NE
282	5	30	High EE Low NE
282	14	45	High EE Low NE
282	15	15	High EE Low NE
282	19	10	High EE Low NE
282	28	30	High EE Low NE
283	1	60	High EE Low NE
283	5	40	High EE Low NE
283	10	40	High EE Low NE
283	14	40	High EE Low NE
283	15	50	High EE Low NE
283	19	45	High EE Low NE
283	24	45	High EE Low NE
283	28	45	High EE Low NE
284	1	0	High EE Low NE
[truncated: 108 more rows]

## Sheet: Supplementary Fig. 1c
ID	Round	Conditional contribution	Expectations
1	1	50	Low EE High NE
1	5	60	Low EE High NE
1	10	50	Low EE High NE
1	14	60	Low EE High NE
1	15	60	Low EE High NE
2	1	50	Low EE High NE
2	5	50	Low EE High NE
2	14	55	Low EE High NE
2	15	55	Low EE High NE
2	19	55	Low EE High NE
2	24	55	Low EE High NE
2	28	55	Low EE High NE
3	1	50	Low EE High NE
3	5	80	Low EE High NE
3	10	75	Low EE High NE
3	14	50	Low EE High NE
3	15	70	Low EE High NE
3	19	100	Low EE High NE
3	24	80	Low EE High NE
3	28	90	Low EE High NE
4	1	75	Low EE High NE
4	5	50	Low EE High NE
4	10	70	Low EE High NE
4	14	40	Low EE High NE
4	15	60	Low EE High NE
4	19	0	Low EE High NE
4	24	60	Low EE High NE
4	28	50	Low EE High NE
5	1	100	Low EE High NE
5	5	70	Low EE High NE
5	10	65	Low EE High NE
5	14	60	Low EE High NE
5	15	60	Low EE High NE
5	19	60	Low EE High NE
5	24	70	Low EE High NE
5	28	70	Low EE High NE
6	1	60	Low EE High NE
6	5	50	Low EE High NE
6	10	55	Low EE High NE
6	14	65	Low EE High NE
6	15	60	Low EE High NE
6	19	20	Low EE High NE
6	24	30	Low EE High NE
6	28	0	Low EE High NE
7	1	75	Low EE High NE
7	5	70	Low EE High NE
7	10	70	Low EE High NE
7	14	70	Low EE High NE
7	15	49	Low EE High NE
7	19	70	Low EE High NE
7	24	70	Low EE High NE
7	28	80	Low EE High NE
8	1	30	Low EE High NE
8	5	0	Low EE High NE
8	14	40	Low EE High NE
8	15	40	Low EE High NE
8	24	40	Low EE High NE
8	28	0	Low EE High NE
9	1	50	Low EE High NE
9	5	50	Low EE High NE
9	10	60	Low EE High NE
9	14	50	Low EE High NE
9	15	45	Low EE High NE
9	19	30	Low EE High NE
9	24	40	Low EE High NE
9	28	49	Low EE High NE
10	1	65	Low EE High NE
10	5	65	Low EE High NE
10	10	40	Low EE High NE
10	14	65	Low EE High NE
10	15	60	Low EE High NE
10	19	50	Low EE High NE
10	28	50	Low EE High NE
11	1	60	Low EE High NE
11	5	60	Low EE High NE
11	10	60	Low EE High NE
11	14	50	Low EE High NE
11	15	50	Low EE High NE
11	19	50	Low EE High NE
11	24	50	Low EE High NE
11	28	60	Low EE High NE
12	1	75	Low EE High NE
12	5	50	Low EE High NE
12	10	60	Low EE High NE
12	14	55	Low EE High NE
12	15	55	Low EE High NE
12	19	70	Low EE High NE
12	24	60	Low EE High NE
12	28	0	Low EE High NE
13	1	65	Low EE High NE
13	5	60	Low EE High NE
13	10	55	Low EE High NE
13	14	50	Low EE High NE
13	15	50	Low EE High NE
13	19	50	Low EE High NE
13	24	50	Low EE High NE
13	28	50	Low EE High NE
14	1	0	Low EE High NE
14	5	40	Low EE High NE
14	10	10	Low EE High NE
14	14	0	Low EE High NE
14	15	10	Low EE High NE
14	19	10	Low EE High NE
14	24	10	Low EE High NE
14	28	10	Low EE High NE
15	1	51	Low EE High NE
15	5	50	Low EE High NE
15	10	60	Low EE High NE
15	14	60	Low EE High NE
15	15	50	Low EE High NE
15	19	60	Low EE High NE
15	24	50	Low EE High NE
15	28	50	Low EE High NE
16	1	60	Low EE High NE
16	5	50	Low EE High NE
16	10	0	Low EE High NE
16	14	50	Low EE High NE
16	15	0	Low EE High NE
16	19	0	Low EE High NE
16	24	0	Low EE High NE
16	28	0	Low EE High NE
17	1	80	Low EE High NE
17	5	60	Low EE High NE
17	10	60	Low EE High NE
17	14	60	Low EE High NE
17	15	60	Low EE High NE
17	19	69	Low EE High NE
17	24	60	Low EE High NE
17	28	60	Low EE High NE
18	1	50	Low EE High NE
18	10	70	Low EE High NE
18	14	70	Low EE High NE
18	15	60	Low EE High NE
18	19	75	Low EE High NE
18	24	70	Low EE High NE
18	28	70	Low EE High NE
19	1	80	Low EE High NE
19	10	81	Low EE High NE
19	14	50	Low EE High NE
19	15	60	Low EE High NE
19	19	90	Low EE High NE
19	28	80	Low EE High NE
20	1	50	Low EE High NE
20	5	50	Low EE High NE
20	10	50	Low EE High NE
20	14	50	Low EE High NE
20	15	50	Low EE High NE
20	19	50	Low EE High NE
20	24	50	Low EE High NE
20	28	50	Low EE High NE
21	1	70	Low EE High NE
21	5	55	Low EE High NE
21	10	60	Low EE High NE
21	14	60	Low EE High NE
21	15	60	Low EE High NE
21	19	55	Low EE High NE
21	24	60	Low EE High NE
21	28	60	Low EE High NE
22	1	80	Low EE High NE
22	5	60	Low EE High NE
22	10	70	Low EE High NE
22	14	60	Low EE High NE
22	15	60	Low EE High NE
22	19	60	Low EE High NE
22	24	60	Low EE High NE
22	28	60	Low EE High NE
23	1	90	Low EE High NE
23	5	70	Low EE High NE
23	10	80	Low EE High NE
23	14	70	Low EE High NE
23	15	50	Low EE High NE
23	19	80	Low EE High NE
23	24	50	Low EE High NE
23	28	50	Low EE High NE
24	1	80	Low EE High NE
24	5	50	Low EE High NE
24	10	50	Low EE High NE
24	14	50	Low EE High NE
24	15	50	Low EE High NE
24	19	50	Low EE High NE
24	24	50	Low EE High NE
24	28	50	Low EE High NE
25	1	75	Low EE High NE
25	5	70	Low EE High NE
25	10	70	Low EE High NE
25	14	70	Low EE High NE
25	15	50	Low EE High NE
25	19	60	Low EE High NE
25	24	60	Low EE High NE
25	28	60	Low EE High NE
26	1	90	Low EE High NE
26	5	60	Low EE High NE
26	10	70	Low EE High NE
26	14	60	Low EE High NE
26	15	70	Low EE High NE
26	19	65	Low EE High NE
26	24	50	Low EE High NE
26	28	50	Low EE High NE
27	1	100	Low EE High NE
27	5	60	Low EE High NE
27	10	60	Low EE High NE
27	14	50	Low EE High NE
27	15	50	Low EE High NE
27	19	50	Low EE High NE
27	24	50	Low EE High NE
27	28	50	Low EE High NE
28	1	90	Low EE High NE
28	5	50	Low EE High NE
28	10	95	Low EE High NE
28	14	70	Low EE High NE
28	15	70	Low EE High NE
28	19	80	Low EE High NE
28	24	80	Low EE High NE
28	28	95	Low EE High NE
29	1	75	Low EE High NE
29	5	70	Low EE High NE
29	10	75	Low EE High NE
29	14	75	Low EE High NE
29	15	75	Low EE High NE
29	19	70	Low EE High NE
29	24	75	Low EE High NE
29	28	75	Low EE High NE
30	1	60	Low EE High NE
30	5	50	Low EE High NE
30	10	70	Low EE High NE
30	14	55	Low EE High NE
30	15	50	Low EE High NE
30	19	55	Low EE High NE
30	24	60	Low EE High NE
30	28	50	Low EE High NE
31	1	5	Low EE High NE
31	5	40	Low EE High NE
31	10	40	Low EE High NE
31	14	50	Low EE High NE
31	15	50	Low EE High NE
31	19	50	Low EE High NE
31	24	50	Low EE High NE
31	28	50	Low EE High NE
32	1	75	Low EE High NE
32	5	100	Low EE High NE
32	10	90	Low EE High NE
32	14	85	Low EE High NE
32	15	75	Low EE High NE
32	19	60	Low EE High NE
32	24	80	Low EE High NE
32	28	70	Low EE High NE
33	1	60	Low EE High NE
33	5	50	Low EE High NE
33	10	60	Low EE High NE
33	14	60	Low EE High NE
33	15	20	Low EE High NE
33	19	50	Low EE High NE
33	24	40	Low EE High NE
33	28	40	Low EE High NE
34	1	61	Low EE High NE
34	5	50	Low EE High NE
34	10	50	Low EE High NE
34	14	50	Low EE High NE
34	15	50	Low EE High NE
34	19	50	Low EE High NE
34	24	50	Low EE High NE
34	28	50	Low EE High NE
35	1	80	Low EE High NE
35	5	50	Low EE High NE
35	10	55	Low EE High NE
35	14	55	Low EE High NE
35	15	50	Low EE High NE
35	19	50	Low EE High NE
35	24	50	Low EE High NE
35	28	50	Low EE High NE
36	1	80	Low EE High NE
36	5	70	Low EE High NE
36	10	70	Low EE High NE
36	14	70	Low EE High NE
36	15	70	Low EE High NE
36	19	70	Low EE High NE
36	24	70	Low EE High NE
36	28	70	Low EE High NE
37	1	70	Low EE High NE
37	5	60	Low EE High NE
37	10	50	Low EE High NE
37	14	50	Low EE High NE
37	15	50	Low EE High NE
37	19	50	Low EE High NE
38	1	60	Low EE High NE
38	5	60	Low EE High NE
38	10	50	Low EE High NE
38	14	60	Low EE High NE
38	15	55	Low EE High NE
38	19	60	Low EE High NE
38	24	60	Low EE High NE
38	28	60	Low EE High NE
39	1	60	Low EE High NE
39	5	70	Low EE High NE
39	10	70	Low EE High NE
39	14	60	Low EE High NE
39	15	70	Low EE High NE
39	19	60	Low EE High NE
39	24	55	Low EE High NE
39	28	60	Low EE High NE
40	1	51	Low EE High NE
40	5	0	Low EE High NE
40	10	0	Low EE High NE
40	14	0	Low EE High NE
40	15	0	Low EE High NE
40	19	0	Low EE High NE
40	24	0	Low EE High NE
40	28	0	Low EE High NE
41	1	5	Low EE High NE
41	5	1	Low EE High NE
41	10	65	Low EE High NE
41	14	60	Low EE High NE
41	15	60	Low EE High NE
41	19	60	Low EE High NE
41	24	50	Low EE High NE
41	28	50	Low EE High NE
42	1	80	Low EE High NE
42	5	80	Low EE High NE
42	10	75	Low EE High NE
42	14	75	Low EE High NE
42	15	75	Low EE High NE
42	19	75	Low EE High NE
42	24	70	Low EE High NE
42	28	75	Low EE High NE
43	1	60	Low EE High NE
43	5	55	Low EE High NE
43	10	55	Low EE High NE
43	14	60	Low EE High NE
43	15	50	Low EE High NE
43	19	0	Low EE High NE
43	24	60	Low EE High NE
43	28	50	Low EE High NE
44	1	80	Low EE High NE
44	5	80	Low EE High NE
44	10	80	Low EE High NE
44	14	75	Low EE High NE
44	15	60	Low EE High NE
44	19	55	Low EE High NE
44	24	70	Low EE High NE
44	28	80	Low EE High NE
45	1	60	Low EE High NE
45	5	50	Low EE High NE
45	10	50	Low EE High NE
45	14	50	Low EE High NE
45	15	55	Low EE High NE
45	19	50	Low EE High NE
45	24	0	Low EE High NE
45	28	0	Low EE High NE
46	1	50	Low EE High NE
46	5	50	Low EE High NE
46	10	50	Low EE High NE
46	14	50	Low EE High NE
46	15	50	Low EE High NE
46	19	45	Low EE High NE
46	24	50	Low EE High NE
46	28	50	Low EE High NE
47	1	50	Low EE High NE
47	5	50	Low EE High NE
47	10	50	Low EE High NE
47	14	50	Low EE High NE
47	19	50	Low EE High NE
47	24	50	Low EE High NE
47	28	50	Low EE High NE
48	1	60	Low EE High NE
48	5	50	Low EE High NE
48	10	85	Low EE High NE
48	14	55	Low EE High NE
48	15	55	Low EE High NE
48	19	55	Low EE High NE
48	24	55	Low EE High NE
48	28	55	Low EE High NE
49	1	35	Low EE High NE
49	5	45	Low EE High NE
49	10	60	Low EE High NE
49	14	45	Low EE High NE
49	15	50	Low EE High NE
49	19	50	Low EE High NE
49	24	50	Low EE High NE
49	28	50	Low EE High NE
50	1	0	Low EE High NE
50	5	50	Low EE High NE
50	10	50	Low EE High NE
50	14	50	Low EE High NE
50	15	50	Low EE High NE
50	24	50	Low EE High NE
50	28	50	Low EE High NE
51	1	0	Low EE High NE
51	5	50	Low EE High NE
51	10	50	Low EE High NE
51	14	50	Low EE High NE
51	15	50	Low EE High NE
51	19	50	Low EE High NE
51	24	50	Low EE High NE
51	28	50	Low EE High NE
52	1	60	Low EE High NE
52	5	60	Low EE High NE
52	10	50	Low EE High NE
52	14	50	Low EE High NE
52	15	60	Low EE High NE
52	19	65	Low EE High NE
52	24	60	Low EE High NE
52	28	60	Low EE High NE
53	1	50	Low EE High NE
53	10	90	Low EE High NE
53	14	65	Low EE High NE
53	15	70	Low EE High NE
53	19	70	Low EE High NE
53	24	70	Low EE High NE
53	28	60	Low EE High NE
54	1	100	Low EE High NE
54	5	45	Low EE High NE
54	10	60	Low EE High NE
54	14	45	Low EE High NE
54	15	40	Low EE High NE
54	19	45	Low EE High NE
54	24	40	Low EE High NE
54	28	40	Low EE High NE
55	1	10	Low EE High NE
55	5	25	Low EE High NE
55	10	10	Low EE High NE
55	14	10	Low EE High NE
55	15	50	Low EE High NE
55	19	50	Low EE High NE
55	24	50	Low EE High NE
55	28	50	Low EE High NE
56	1	57	Low EE High NE
56	5	55	Low EE High NE
56	10	60	Low EE High NE
56	14	70	Low EE High NE
56	15	65	Low EE High NE
56	19	70	Low EE High NE
56	28	65	Low EE High NE
57	1	100	Low EE High NE
57	5	60	Low EE High NE
57	10	68	Low EE High NE
57	14	60	Low EE High NE
57	15	60	Low EE High NE
57	19	60	Low EE High NE
57	24	60	Low EE High NE
57	28	60	Low EE High NE
58	1	20	Low EE High NE
58	5	50	Low EE High NE
58	10	50	Low EE High NE
58	14	50	Low EE High NE
58	15	5	Low EE High NE
58	19	0	Low EE High NE
58	24	0	Low EE High NE
58	28	0	Low EE High NE
60	1	50	Low EE High NE
60	5	50	Low EE High NE
60	10	55	Low EE High NE
60	14	50	Low EE High NE
60	15	55	Low EE High NE
60	19	55	Low EE High NE
60	28	55	Low EE High NE
61	1	70	Low EE High NE
61	5	75	Low EE High NE
61	10	60	Low EE High NE
61	14	65	Low EE High NE
61	15	70	Low EE High NE
61	19	70	Low EE High NE
61	24	70	Low EE High NE
61	28	70	Low EE High NE
62	1	60	Low EE High NE
62	5	50	Low EE High NE
62	10	55	Low EE High NE
62	14	55	Low EE High NE
62	15	55	Low EE High NE
62	19	55	Low EE High NE
62	28	55	Low EE High NE
63	1	50	Low EE High NE
63	5	0	Low EE High NE
63	10	60	Low EE High NE
63	14	0	Low EE High NE
63	15	0	Low EE High NE
63	19	0	Low EE High NE
63	24	0	Low EE High NE
63	28	0	Low EE High NE
64	1	70	Low EE High NE
64	5	60	Low EE High NE
64	10	60	Low EE High NE
64	14	60	Low EE High NE
64	15	55	Low EE High NE
64	19	0	Low EE High NE
64	24	0	Low EE High NE
64	28	0	Low EE High NE
65	1	70	Low EE High NE
65	5	50	Low EE High NE
65	10	50	Low EE High NE
65	14	50	Low EE High NE
65	15	50	Low EE High NE
65	19	50	Low EE High NE
65	24	0	Low EE High NE
65	28	50	Low EE High NE
66	1	60	Low EE High NE
66	5	70	Low EE High NE
66	10	55	Low EE High NE
66	14	55	Low EE High NE
66	15	55	Low EE High NE
66	19	55	Low EE High NE
66	24	55	Low EE High NE
66	28	50	Low EE High NE
67	1	50	Low EE High NE
67	5	0	Low EE High NE
67	10	50	Low EE High NE
67	14	50	Low EE High NE
67	15	50	Low EE High NE
67	19	50	Low EE High NE
67	24	50	Low EE High NE
67	28	50	Low EE High NE
68	1	80	Low EE High NE
68	5	55	Low EE High NE
68	10	65	Low EE High NE
68	14	60	Low EE High NE
68	15	45	Low EE High NE
68	19	55	Low EE High NE
68	24	60	Low EE High NE
68	28	60	Low EE High NE
69	1	0	Low EE High NE
69	5	60	Low EE High NE
69	10	60	Low EE High NE
69	14	60	Low EE High NE
69	15	0	Low EE High NE
69	19	0	Low EE High NE
69	24	0	Low EE High NE
69	28	0	Low EE High NE
70	1	50	Low EE High NE
70	5	60	Low EE High NE
70	10	60	Low EE High NE
70	14	60	Low EE High NE
70	15	60	Low EE High NE
70	19	60	Low EE High NE
70	24	60	Low EE High NE
70	28	60	Low EE High NE
71	1	80	Low EE High NE
71	5	60	Low EE High NE
71	10	60	Low EE High NE
71	14	60	Low EE High NE
71	15	60	Low EE High NE
71	19	0	Low EE High NE
71	24	0	Low EE High NE
71	28	0	Low EE High NE
72	1	65	Low EE High NE
72	5	60	Low EE High NE
72	10	65	Low EE High NE
72	14	65	Low EE High NE
72	15	55	Low EE High NE
72	19	65	Low EE High NE
72	24	65	Low EE High NE
72	28	65	Low EE High NE
73	1	50	Low EE High NE
73	5	45	Low EE High NE
73	14	50	Low EE High NE
73	15	50	Low EE High NE
73	19	50	Low EE High NE
73	24	50	Low EE High NE
73	28	50	Low EE High NE
74	1	15	Low EE High NE
74	5	55	Low EE High NE
74	10	10	Low EE High NE
74	14	55	Low EE High NE
74	15	55	Low EE High NE
74	19	10	Low EE High NE
74	24	10	Low EE High NE
74	28	10	Low EE High NE
75	1	0	Low EE High NE
75	5	60	Low EE High NE
75	10	60	Low EE High NE
75	14	60	Low EE High NE
75	15	50	Low EE High NE
75	19	60	Low EE High NE
75	24	60	Low EE High NE
75	28	60	Low EE High NE
76	1	0	Low EE High NE
76	5	0	Low EE High NE
76	10	0	Low EE High NE
76	14	0	Low EE High NE
76	15	0	Low EE High NE
76	19	0	Low EE High NE
76	24	0	Low EE High NE
76	28	0	Low EE High NE
77	1	60	Low EE High NE
77	5	60	Low EE High NE
77	10	60	Low EE High NE
77	14	60	Low EE High NE
77	15	60	Low EE High NE
77	19	60	Low EE High NE
77	24	60	Low EE High NE
77	28	60	Low EE High NE
78	1	70	Low EE High NE
78	5	70	Low EE High NE
78	10	70	Low EE High NE
78	14	70	Low EE High NE
78	15	55	Low EE High NE
78	19	70	Low EE High NE
78	24	70	Low EE High NE
78	28	70	Low EE High NE
79	1	75	Low EE High NE
79	5	50	Low EE High NE
79	10	50	Low EE High NE
79	14	50	Low EE High NE
79	15	60	Low EE High NE
79	19	50	Low EE High NE
79	24	50	Low EE High NE
79	28	50	Low EE High NE
80	1	100	Low EE High NE
80	5	60	Low EE High NE
80	10	70	Low EE High NE
80	14	50	Low EE High NE
80	15	70	Low EE High NE
80	19	50	Low EE High NE
80	24	60	Low EE High NE
80	28	60	Low EE High NE
81	1	70	Low EE High NE
81	5	60	Low EE High NE
81	10	60	Low EE High NE
81	14	60	Low EE High NE
81	15	50	Low EE High NE
81	19	55	Low EE High NE
81	24	55	Low EE High NE
81	28	55	Low EE High NE
82	1	0	Low EE High NE
82	5	0	Low EE High NE
82	10	45	Low EE High NE
82	14	50	Low EE High NE
82	15	5	Low EE High NE
82	19	0	Low EE High NE
82	24	0	Low EE High NE
82	28	0	Low EE High NE
83	1	5	Low EE High NE
83	5	70	Low EE High NE
83	10	70	Low EE High NE
83	14	70	Low EE High NE
83	15	0	Low EE High NE
83	19	0	Low EE High NE
83	24	0	Low EE High NE
83	28	0	Low EE High NE
84	1	35	Low EE High NE
84	5	60	Low EE High NE
84	10	55	Low EE High NE
84	14	50	Low EE High NE
84	15	60	Low EE High NE
84	19	50	Low EE High NE
84	24	55	Low EE High NE
84	28	65	Low EE High NE
85	1	60	Low EE High NE
85	5	50	Low EE High NE
85	10	50	Low EE High NE
85	14	60	Low EE High NE
85	15	50	Low EE High NE
85	19	45	Low EE High NE
85	24	45	Low EE High NE
85	28	45	Low EE High NE
86	1	25	Low EE High NE
86	5	55	Low EE High NE
86	10	50	Low EE High NE
86	14	45	Low EE High NE
86	15	45	Low EE High NE
86	19	45	Low EE High NE
86	24	45	Low EE High NE
86	28	45	Low EE High NE
87	1	75	Low EE High NE
87	5	65	Low EE High NE
87	10	60	Low EE High NE
87	14	55	Low EE High NE
87	15	45	Low EE High NE
87	19	45	Low EE High NE
87	24	55	Low EE High NE
87	28	60	Low EE High NE
88	1	50	Low EE High NE
88	5	45	Low EE High NE
88	10	45	Low EE High NE
88	14	30	Low EE High NE
88	15	50	Low EE High NE
88	19	85	Low EE High NE
88	24	90	Low EE High NE
88	28	80	Low EE High NE
89	1	0	Low EE High NE
89	5	60	Low EE High NE
89	10	0	Low EE High NE
89	14	0	Low EE High NE
89	15	0	Low EE High NE
89	19	0	Low EE High NE
89	24	0	Low EE High NE
89	28	0	Low EE High NE
90	1	50	Low EE High NE
90	5	70	Low EE High NE
90	10	50	Low EE High NE
90	14	50	Low EE High NE
90	15	60	Low EE High NE
90	19	60	Low EE High NE
90	24	60	Low EE High NE
90	28	50	Low EE High NE
91	1	70	Low EE High NE
91	5	70	Low EE High NE
91	10	60	Low EE High NE
91	14	50	Low EE High NE
91	15	53	Low EE High NE
91	19	70	Low EE High NE
91	24	55	Low EE High NE
91	28	55	Low EE High NE
92	1	80	Low EE High NE
92	5	60	Low EE High NE
92	10	45	Low EE High NE
92	14	60	Low EE High NE
92	15	60	Low EE High NE
92	19	60	Low EE High NE
92	24	60	Low EE High NE
92	28	55	Low EE High NE
93	1	75	Low EE High NE
93	5	60	Low EE High NE
93	10	70	Low EE High NE
93	14	60	Low EE High NE
93	15	50	Low EE High NE
93	19	60	Low EE High NE
93	24	60	Low EE High NE
93	28	50	Low EE High NE
94	1	50	Low EE High NE
94	5	60	Low EE High NE
94	10	50	Low EE High NE
94	14	50	Low EE High NE
94	15	50	Low EE High NE
94	19	55	Low EE High NE
94	24	50	Low EE High NE
94	28	50	Low EE High NE
95	1	0	Low EE High NE
95	5	60	Low EE High NE
95	10	0	Low EE High NE
95	14	60	Low EE High NE
95	15	50	Low EE High NE
95	19	50	Low EE High NE
95	24	50	Low EE High NE
95	28	50	Low EE High NE
96	1	70	Low EE High NE
96	5	60	Low EE High NE
96	10	70	Low EE High NE
96	14	60	Low EE High NE
96	15	50	Low EE High NE
96	19	60	Low EE High NE
96	24	60	Low EE High NE
96	28	50	Low EE High NE
97	1	50	Low EE High NE
97	5	60	Low EE High NE
97	10	60	Low EE High NE
97	14	50	Low EE High NE
97	15	60	Low EE High NE
97	19	60	Low EE High NE
97	24	60	Low EE High NE
97	28	60	Low EE High NE
98	1	100	Low EE High NE
98	5	75	Low EE High NE
98	10	70	Low EE High NE
98	14	70	Low EE High NE
98	15	80	Low EE High NE
98	19	80	Low EE High NE
98	24	80	Low EE High NE
98	28	80	Low EE High NE
99	1	60	Low EE High NE
99	5	50	Low EE High NE
99	10	50	Low EE High NE
99	14	55	Low EE High NE
99	15	45	Low EE High NE
99	19	50	Low EE High NE
99	24	50	Low EE High NE
99	28	50	Low EE High NE
100	1	50	Low EE High NE
100	5	0	Low EE High NE
100	10	60	Low EE High NE
100	14	60	Low EE High NE
100	15	0	Low EE High NE
100	19	60	Low EE High NE
100	24	0	Low EE High NE
100	28	0	Low EE High NE
101	1	50	Low EE High NE
101	5	80	Low EE High NE
101	10	50	Low EE High NE
101	14	50	Low EE High NE
101	15	50	Low EE High NE
101	19	50	Low EE High NE
101	24	50	Low EE High NE
101	28	50	Low EE High NE
102	1	100	Low EE High NE
102	5	60	Low EE High NE
102	10	60	Low EE High NE
102	14	60	Low EE High NE
102	15	60	Low EE High NE
102	19	60	Low EE High NE
102	24	60	Low EE High NE
102	28	60	Low EE High NE
103	1	60	Low EE High NE
103	5	70	Low EE High NE
103	10	60	Low EE High NE
103	14	60	Low EE High NE
103	15	60	Low EE High NE
103	19	60	Low EE High NE
103	24	60	Low EE High NE
103	28	60	Low EE High NE
104	1	85	Low EE High NE
104	5	60	Low EE High NE
104	10	65	Low EE High NE
104	14	60	Low EE High NE
104	15	60	Low EE High NE
104	19	50	Low EE High NE
104	24	60	Low EE High NE
104	28	70	Low EE High NE
105	1	55	Low EE High NE
105	5	60	Low EE High NE
105	10	50	Low EE High NE
105	14	55	Low EE High NE
105	15	55	Low EE High NE
105	19	55	Low EE High NE
105	24	60	Low EE High NE
105	28	50	Low EE High NE
106	1	100	Low EE High NE
106	5	75	Low EE High NE
106	10	50	Low EE High NE
106	14	70	Low EE High NE
106	15	60	Low EE High NE
106	19	70	Low EE High NE
106	24	70	Low EE High NE
106	28	60	Low EE High NE
107	1	70	Low EE High NE
107	5	65	Low EE High NE
107	10	65	Low EE High NE
107	14	60	Low EE High NE
107	15	60	Low EE High NE
107	19	60	Low EE High NE
107	24	60	Low EE High NE
107	28	60	Low EE High NE
108	1	90	Low EE High NE
108	5	70	Low EE High NE
108	10	50	Low EE High NE
108	14	70	Low EE High NE
108	15	60	Low EE High NE
108	19	60	Low EE High NE
108	28	55	Low EE High NE
109	1	50	Low EE High NE
109	5	50	Low EE High NE
109	10	40	Low EE High NE
109	14	50	Low EE High NE
109	15	50	Low EE High NE
109	19	50	Low EE High NE
109	24	40	Low EE High NE
109	28	40	Low EE High NE
110	1	50	Low EE High NE
110	5	0	Low EE High NE
110	10	50	Low EE High NE
110	14	0	Low EE High NE
110	15	0	Low EE High NE
110	19	0	Low EE High NE
110	24	0	Low EE High NE
110	28	0	Low EE High NE
111	1	50	Low EE High NE
111	5	50	Low EE High NE
111	10	70	Low EE High NE
111	14	65	Low EE High NE
111	15	50	Low EE High NE
111	19	50	Low EE High NE
111	28	80	Low EE High NE
112	1	70	Low EE High NE
112	5	70	Low EE High NE
112	10	80	Low EE High NE
112	14	70	Low EE High NE
112	15	60	Low EE High NE
112	19	65	Low EE High NE
112	24	70	Low EE High NE
112	28	70	Low EE High NE
113	10	60	Low EE High NE
113	14	60	Low EE High NE
113	15	50	Low EE High NE
113	19	70	Low EE High NE
113	24	50	Low EE High NE
113	28	50	Low EE High NE
114	1	70	Low EE High NE
114	5	55	Low EE High NE
114	10	55	Low EE High NE
114	14	55	Low EE High NE
114	15	55	Low EE High NE
114	19	50	Low EE High NE
114	24	55	Low EE High NE
114	28	55	Low EE High NE
115	1	70	Low EE High NE
115	5	51	Low EE High NE
115	10	50	Low EE High NE
115	14	50	Low EE High NE
115	15	50	Low EE High NE
115	19	50	Low EE High NE
115	24	50	Low EE High NE
115	28	50	Low EE High NE
116	1	0	Low EE High NE
116	5	0	Low EE High NE
116	10	0	Low EE High NE
116	14	0	Low EE High NE
116	15	0	Low EE High NE
116	19	0	Low EE High NE
116	24	0	Low EE High NE
116	28	0	Low EE High NE
117	1	100	Low EE High NE
117	5	50	Low EE High NE
117	10	60	Low EE High NE
117	14	50	Low EE High NE
117	15	60	Low EE High NE
117	19	49	Low EE High NE
117	24	50	Low EE High NE
117	28	50	Low EE High NE
118	1	60	Low EE High NE
118	5	50	Low EE High NE
118	10	50	Low EE High NE
118	14	50	Low EE High NE
118	15	50	Low EE High NE
118	19	50	Low EE High NE
118	24	50	Low EE High NE
118	28	50	Low EE High NE
119	1	55	Low EE High NE
119	5	60	Low EE High NE
119	10	60	Low EE High NE
119	14	60	Low EE High NE
119	15	60	Low EE High NE
119	19	60	Low EE High NE
119	24	60	Low EE High NE
119	28	60	Low EE High NE
120	1	50	Low EE High NE
120	5	50	Low EE High NE
120	10	50	Low EE High NE
120	14	50	Low EE High NE
120	19	50	Low EE High NE
120	24	0	Low EE High NE
120	28	0	Low EE High NE
121	1	50	Low EE High NE
121	5	80	Low EE High NE
121	10	55	Low EE High NE
121	14	60	Low EE High NE
121	15	90	Low EE High NE
121	19	40	Low EE High NE
121	24	55	Low EE High NE
121	28	60	Low EE High NE
122	1	60	Low EE High NE
122	10	50	Low EE High NE
122	14	50	Low EE High NE
122	15	50	Low EE High NE
122	19	50	Low EE High NE
122	24	50	Low EE High NE
122	28	50	Low EE High NE
123	1	60	Low EE High NE
123	5	65	Low EE High NE
123	10	55	Low EE High NE
123	14	50	Low EE High NE
123	15	50	Low EE High NE
123	19	50	Low EE High NE
123	24	50	Low EE High NE
123	28	50	Low EE High NE
124	1	90	Low EE High NE
124	5	60	Low EE High NE
124	10	60	Low EE High NE
124	14	60	Low EE High NE
124	15	60	Low EE High NE
124	19	60	Low EE High NE
124	24	60	Low EE High NE
124	28	60	Low EE High NE
125	1	80	Low EE High NE
125	5	70	Low EE High NE
125	10	70	Low EE High NE
125	14	70	Low EE High NE
125	15	55	Low EE High NE
125	19	0	Low EE High NE
125	24	50	Low EE High NE
125	28	50	Low EE High NE
126	1	50	Low EE High NE
126	5	50	Low EE High NE
126	10	50	Low EE High NE
126	15	50	Low EE High NE
126	19	50	Low EE High NE
126	24	50	Low EE High NE
126	28	50	Low EE High NE
127	1	60	Low EE High NE
127	10	5	Low EE High NE
127	14	50	Low EE High NE
127	15	50	Low EE High NE
127	19	50	Low EE High NE
128	1	50	Low EE High NE
128	10	60	Low EE High NE
128	14	50	Low EE High NE
128	15	50	Low EE High NE
128	19	50	Low EE High NE
128	24	0	Low EE High NE
128	28	0	Low EE High NE
129	1	70	Low EE High NE
129	5	60	Low EE High NE
129	10	70	Low EE High NE
129	14	50	Low EE High NE
129	15	60	Low EE High NE
129	19	50	Low EE High NE
129	24	50	Low EE High NE
129	28	55	Low EE High NE
130	1	50	Low EE High NE
130	5	75	Low EE High NE
130	10	60	Low EE High NE
130	14	60	Low EE High NE
130	15	55	Low EE High NE
130	19	60	Low EE High NE
130	24	55	Low EE High NE
130	28	55	Low EE High NE
131	1	80	Low EE High NE
131	5	60	Low EE High NE
131	10	60	Low EE High NE
131	14	70	Low EE High NE
132	1	70	Low EE High NE
132	5	60	Low EE High NE
132	10	50	Low EE High NE
132	14	50	Low EE High NE
132	15	50	Low EE High NE
132	19	50	Low EE High NE
132	24	50	Low EE High NE
132	28	50	Low EE High NE
133	1	5	Low EE High NE
133	5	60	Low EE High NE
133	10	0	Low EE High NE
133	14	55	Low EE High NE
133	15	40	Low EE High NE
133	19	50	Low EE High NE
133	24	0	Low EE High NE
133	28	0	Low EE High NE
134	1	60	Low EE High NE
134	5	60	Low EE High NE
134	10	60	Low EE High NE
134	14	60	Low EE High NE
134	15	60	Low EE High NE
134	24	60	Low EE High NE
134	28	60	Low EE High NE
135	1	70	Low EE High NE
135	5	100	Low EE High NE
135	10	100	Low EE High NE
135	14	60	Low EE High NE
135	19	70	Low EE High NE
135	24	50	Low EE High NE
135	28	50	Low EE High NE
136	1	60	Low EE High NE
136	5	70	Low EE High NE
136	10	60	Low EE High NE
136	14	65	Low EE High NE
136	15	60	Low EE High NE
136	19	60	Low EE High NE
136	24	65	Low EE High NE
136	28	60	Low EE High NE
137	1	60	Low EE High NE
137	5	55	Low EE High NE
137	10	55	Low EE High NE
137	14	60	Low EE High NE
137	15	50	Low EE High NE
137	19	55	Low EE High NE
137	24	60	Low EE High NE
137	28	60	Low EE High NE
138	1	70	Low EE High NE
138	5	60	Low EE High NE
138	10	60	Low EE High NE
138	14	60	Low EE High NE
138	15	65	Low EE High NE
138	19	60	Low EE High NE
138	24	65	Low EE High NE
138	28	60	Low EE High NE
139	1	5	Low EE High NE
139	5	5	Low EE High NE
139	10	50	Low EE High NE
139	14	45	Low EE High NE
139	15	45	Low EE High NE
139	19	45	Low EE High NE
139	24	45	Low EE High NE
139	28	45	Low EE High NE
140	1	50	Low EE High NE
140	5	50	Low EE High NE
140	10	50	Low EE High NE
140	14	50	Low EE High NE
140	15	50	Low EE High NE
140	19	50	Low EE High NE
140	24	50	Low EE High NE
140	28	50	Low EE High NE
142	1	75	Low EE High NE
142	5	75	Low EE High NE
142	10	55	Low EE High NE
142	14	45	Low EE High NE
142	15	65	Low EE High NE
142	19	55	Low EE High NE
142	24	65	Low EE High NE
142	28	65	Low EE High NE
143	1	60	Low EE High NE
143	5	70	Low EE High NE
143	10	60	Low EE High NE
143	14	60	Low EE High NE
143	15	60	Low EE High NE
143	19	60	Low EE High NE
143	24	60	Low EE High NE
143	28	60	Low EE High NE
144	1	70	Low EE High NE
144	5	60	Low EE High NE
144	10	65	Low EE High NE
144	14	60	Low EE High NE
144	15	50	Low EE High NE
144	19	60	Low EE High NE
144	24	50	Low EE High NE
144	28	50	Low EE High NE
145	1	5	Low EE High NE
145	5	50	Low EE High NE
145	10	50	Low EE High NE
145	14	50	Low EE High NE
145	15	50	Low EE High NE
145	19	50	Low EE High NE
145	24	50	Low EE High NE
145	28	0	Low EE High NE
146	1	1	Low EE High NE
146	5	1	Low EE High NE
146	10	52	Low EE High NE
146	14	80	Low EE High NE
146	15	90	Low EE High NE
146	19	49	Low EE High NE
146	24	40	Low EE High NE
146	28	49	Low EE High NE
147	1	50	Low EE High NE
147	5	60	Low EE High NE
147	10	80	Low EE High NE
147	14	80	Low EE High NE
147	15	80	Low EE High NE
147	19	80	Low EE High NE
147	24	70	Low EE High NE
147	28	70	Low EE High NE
148	1	75	Low EE High NE
148	5	50	Low EE High NE
148	10	50	Low EE High NE
148	14	50	Low EE High NE
148	15	40	Low EE High NE
148	19	50	Low EE High NE
148	24	50	Low EE High NE
148	28	50	Low EE High NE
149	1	90	Low EE High NE
149	5	60	Low EE High NE
149	10	70	Low EE High NE
149	14	50	Low EE High NE
149	15	70	Low EE High NE
149	19	50	Low EE High NE
149	24	70	Low EE High NE
149	28	65	Low EE High NE
150	1	100	Low EE High NE
150	5	60	Low EE High NE
150	10	60	Low EE High NE
150	14	70	Low EE High NE
150	15	55	Low EE High NE
150	19	60	Low EE High NE
150	24	70	Low EE High NE
150	28	60	Low EE High NE
151	1	55	Low EE High NE
151	5	40	Low EE High NE
151	10	50	Low EE High NE
151	14	50	Low EE High NE
151	15	50	Low EE High NE
151	19	50	Low EE High NE
151	24	50	Low EE High NE
151	28	50	Low EE High NE
152	1	0	Low EE High NE
152	5	0	Low EE High NE
152	10	0	Low EE High NE
152	14	0	Low EE High NE
152	15	0	Low EE High NE
152	19	0	Low EE High NE
152	24	0	Low EE High NE
152	28	0	Low EE High NE
153	1	50	Low EE High NE
153	5	60	Low EE High NE
153	10	60	Low EE High NE
153	14	60	Low EE High NE
153	15	60	Low EE High NE
153	19	50	Low EE High NE
153	24	60	Low EE High NE
153	28	60	Low EE High NE
154	1	75	Low EE High NE
155	1	51	Low EE High NE
155	5	50	Low EE High NE
155	10	50	Low EE High NE
155	14	50	Low EE High NE
155	15	50	Low EE High NE
155	19	50	Low EE High NE
155	24	50	Low EE High NE
155	28	50	Low EE High NE
156	1	60	Low EE High NE
156	5	65	Low EE High NE
156	10	60	Low EE High NE
156	14	70	Low EE High NE
156	15	65	Low EE High NE
156	19	65	Low EE High NE
156	24	75	Low EE High NE
156	28	70	Low EE High NE
157	1	60	Low EE High NE
157	5	50	Low EE High NE
157	10	50	Low EE High NE
157	14	50	Low EE High NE
157	15	50	Low EE High NE
157	19	50	Low EE High NE
157	24	50	Low EE High NE
157	28	50	Low EE High NE
158	1	15	Low EE High NE
158	5	50	Low EE High NE
158	10	60	Low EE High NE
158	14	50	Low EE High NE
158	15	60	Low EE High NE
158	19	55	Low EE High NE
158	24	50	Low EE High NE
158	28	55	Low EE High NE
159	1	0	Low EE High NE
159	5	0	Low EE High NE
159	10	0	Low EE High NE
159	14	0	Low EE High NE
159	15	0	Low EE High NE
159	19	0	Low EE High NE
159	24	0	Low EE High NE
159	28	0	Low EE High NE
160	1	40	Low EE High NE
160	5	70	Low EE High NE
160	10	70	Low EE High NE
160	14	60	Low EE High NE
160	15	60	Low EE High NE
160	19	70	Low EE High NE
160	24	70	Low EE High NE
160	28	60	Low EE High NE
161	1	60	Low EE High NE
161	5	0	Low EE High NE
161	10	60	Low EE High NE
161	14	50	Low EE High NE
161	15	50	Low EE High NE
161	19	50	Low EE High NE
161	24	50	Low EE High NE
161	28	60	Low EE High NE
162	1	70	Low EE High NE
162	5	70	Low EE High NE
162	10	70	Low EE High NE
162	14	70	Low EE High NE
162	15	50	Low EE High NE
162	19	50	Low EE High NE
163	1	75	Low EE High NE
163	5	40	Low EE High NE
163	10	60	Low EE High NE
163	14	65	Low EE High NE
163	15	50	Low EE High NE
163	19	55	Low EE High NE
163	24	40	Low EE High NE
163	28	50	Low EE High NE
164	1	50	Low EE High NE
164	5	50	Low EE High NE
164	10	0	Low EE High NE
164	14	0	Low EE High NE
164	15	50	Low EE High NE
164	24	50	Low EE High NE
164	28	50	Low EE High NE
165	1	0	Low EE High NE
166	1	100	Low EE High NE
166	5	100	Low EE High NE
166	10	50	Low EE High NE
166	14	50	Low EE High NE
166	15	100	Low EE High NE
166	24	50	Low EE High NE
166	28	50	Low EE High NE
167	1	0	Low EE High NE
167	5	0	Low EE High NE
167	10	0	Low EE High NE
167	14	0	Low EE High NE
167	15	0	Low EE High NE
167	19	0	Low EE High NE
167	24	0	Low EE High NE
167	28	0	Low EE High NE
168	1	75	Low EE High NE
168	5	50	Low EE High NE
168	10	65	Low EE High NE
168	14	50	Low EE High NE
168	15	70	Low EE High NE
168	19	50	Low EE High NE
168	24	60	Low EE High NE
168	28	60	Low EE High NE
170	1	100	Low EE High NE
170	5	40	Low EE High NE
170	10	50	Low EE High NE
170	14	50	Low EE High NE
170	15	50	Low EE High NE
170	19	60	Low EE High NE
170	24	55	Low EE High NE
170	28	60	Low EE High NE
172	1	0	Low EE High NE
172	10	60	Low EE High NE
172	14	0	Low EE High NE
172	15	0	Low EE High NE
172	19	0	Low EE High NE
172	24	0	Low EE High NE
172	28	0	Low EE High NE
173	1	25	Low EE High NE
173	5	60	Low EE High NE
173	10	40	Low EE High NE
173	14	40	Low EE High NE
173	15	60	Low EE High NE
173	19	50	Low EE High NE
173	24	50	Low EE High NE
173	28	50	Low EE High NE
174	1	50	Low EE High NE
174	10	50	Low EE High NE
175	1	100	Low EE High NE
175	5	90	Low EE High NE
175	10	70	Low EE High NE
175	14	70	Low EE High NE
175	15	80	Low EE High NE
175	19	70	Low EE High NE
175	24	80	Low EE High NE
175	28	70	Low EE High NE
176	1	30	Low EE High NE
176	5	50	Low EE High NE
176	10	60	Low EE High NE
176	14	60	Low EE High NE
176	15	50	Low EE High NE
176	19	55	Low EE High NE
176	24	50	Low EE High NE
176	28	50	Low EE High NE
177	1	60	Low EE High NE
177	5	50	Low EE High NE
177	10	60	Low EE High NE
177	14	50	Low EE High NE
177	15	50	Low EE High NE
177	19	50	Low EE High NE
177	24	50	Low EE High NE
177	28	60	Low EE High NE
178	1	0	Low EE High NE
178	5	0	Low EE High NE
178	10	50	Low EE High NE
178	14	0	Low EE High NE
178	15	0	Low EE High NE
178	19	0	Low EE High NE
178	24	0	Low EE High NE
178	28	0	Low EE High NE
179	1	60	Low EE High NE
179	5	50	Low EE High NE
179	10	50	Low EE High NE
179	14	50	Low EE High NE
179	15	50	Low EE High NE
179	24	50	Low EE High NE
179	28	50	Low EE High NE
180	1	0	Low EE High NE
180	5	0	Low EE High NE
180	10	0	Low EE High NE
180	14	0	Low EE High NE
180	15	80	Low EE High NE
180	19	80	Low EE High NE
180	24	75	Low EE High NE
180	28	80	Low EE High NE
181	1	50	Low EE High NE
181	10	50	Low EE High NE
181	14	0	Low EE High NE
181	15	50	Low EE High NE
181	19	50	Low EE High NE
181	24	50	Low EE High NE
181	28	50	Low EE High NE
183	5	70	Low EE High NE
183	10	60	Low EE High NE
183	14	60	Low EE High NE
183	15	60	Low EE High NE
183	19	60	Low EE High NE
183	24	60	Low EE High NE
183	28	60	Low EE High NE
184	1	60	Low EE High NE
184	5	20	Low EE High NE
184	10	40	Low EE High NE
184	15	60	Low EE High NE
184	19	50	Low EE High NE
184	24	50	Low EE High NE
184	28	50	Low EE High NE
186	1	70	Low EE High NE
186	5	70	Low EE High NE
186	10	60	Low EE High NE
186	14	50	Low EE High NE
186	15	70	Low EE High NE
186	19	80	Low EE High NE
186	24	80	Low EE High NE
186	28	80	Low EE High NE
187	1	0	Low EE High NE
187	5	0	Low EE High NE
187	10	0	Low EE High NE
187	14	0	Low EE High NE
187	15	0	Low EE High NE
187	19	0	Low EE High NE
187	24	0	Low EE High NE
187	28	0	Low EE High NE
188	1	0	Low EE High NE
188	5	0	Low EE High NE
188	10	0	Low EE High NE
188	14	0	Low EE High NE
188	15	0	Low EE High NE
188	19	0	Low EE High NE
188	24	0	Low EE High NE
188	28	0	Low EE High NE
189	5	60	Low EE High NE
189	10	60	Low EE High NE
189	14	60	Low EE High NE
189	15	60	Low EE High NE
189	19	60	Low EE High NE
189	24	60	Low EE High NE
189	28	55	Low EE High NE
190	1	0	Low EE High NE
190	10	0	Low EE High NE
190	14	0	Low EE High NE
190	15	50	Low EE High NE
190	19	0	Low EE High NE
190	24	0	Low EE High NE
190	28	0	Low EE High NE
191	1	0	Low EE High NE
191	10	50	Low EE High NE
191	14	0	Low EE High NE
191	15	60	Low EE High NE
191	19	60	Low EE High NE
191	24	0	Low EE High NE
191	28	0	Low EE High NE
193	1	10	Low EE High NE
193	5	0	Low EE High NE
193	10	0	Low EE High NE
193	14	0	Low EE High NE
193	15	0	Low EE High NE
193	19	0	Low EE High NE
193	24	0	Low EE High NE
193	28	0	Low EE High NE
194	1	20	Low EE High NE
194	5	10	Low EE High NE
194	10	0	Low EE High NE
194	14	10	Low EE High NE
194	15	0	Low EE High NE
194	19	0	Low EE High NE
194	24	0	Low EE High NE
194	28	10	Low EE High NE
195	1	80	Low EE High NE
195	14	70	Low EE High NE
195	15	70	Low EE High NE
195	19	60	Low EE High NE
195	24	50	Low EE High NE
195	28	50	Low EE High NE
196	1	1	Low EE High NE
196	5	10	Low EE High NE
196	10	1	Low EE High NE
196	14	0	Low EE High NE
196	15	0	Low EE High NE
196	19	0	Low EE High NE
196	24	1	Low EE High NE
196	28	0	Low EE High NE
197	1	50	Low EE High NE
197	5	70	Low EE High NE
197	10	50	Low EE High NE
197	14	50	Low EE High NE
197	15	50	Low EE High NE
197	19	50	Low EE High NE
197	28	50	Low EE High NE
198	1	70	Low EE High NE
198	5	60	Low EE High NE
198	10	70	Low EE High NE
198	14	60	Low EE High NE
198	15	60	Low EE High NE
198	19	70	Low EE High NE
198	24	65	Low EE High NE
198	28	60	Low EE High NE
199	1	0	Low EE High NE
199	5	0	Low EE High NE
199	10	0	Low EE High NE
199	14	0	Low EE High NE
199	15	50	Low EE High NE
199	19	0	Low EE High NE
199	24	50	Low EE High NE
199	28	0	Low EE High NE
200	1	100	Low EE High NE
200	5	70	Low EE High NE
200	10	55	Low EE High NE
200	14	60	Low EE High NE
200	15	55	Low EE High NE
200	19	55	Low EE High NE
200	24	60	Low EE High NE
200	28	55	Low EE High NE
201	1	75	Low EE High NE
202	1	10	Low EE High NE
202	5	10	Low EE High NE
202	10	10	Low EE High NE
202	14	10	Low EE High NE
202	15	1	Low EE High NE
202	19	1	Low EE High NE
202	24	1	Low EE High NE
202	28	1	Low EE High NE
203	1	80	Low EE High NE
203	5	65	Low EE High NE
203	10	60	Low EE High NE
203	14	60	Low EE High NE
203	15	80	Low EE High NE
203	19	20	Low EE High NE
203	24	80	Low EE High NE
203	28	50	Low EE High NE
204	5	0	Low EE High NE
204	10	0	Low EE High NE
205	1	50	Low EE High NE
205	5	60	Low EE High NE
205	10	50	Low EE High NE
206	1	60	Low EE High NE
206	5	60	Low EE High NE
206	10	60	Low EE High NE
206	14	55	Low EE High NE
206	15	55	Low EE High NE
206	19	55	Low EE High NE
206	24	55	Low EE High NE
206	28	55	Low EE High NE
208	1	70	Low EE High NE
208	5	50	Low EE High NE
208	10	50	Low EE High NE
208	14	50	Low EE High NE
208	15	50	Low EE High NE
208	19	50	Low EE High NE
208	24	50	Low EE High NE
208	28	50	Low EE High NE
209	1	0	Low EE High NE
209	5	40	Low EE High NE
209	10	0	Low EE High NE
209	14	0	Low EE High NE
209	15	70	Low EE High NE
209	19	70	Low EE High NE
209	24	60	Low EE High NE
209	28	55	Low EE High NE
210	1	0	Low EE High NE
210	5	50	Low EE High NE
210	10	5	Low EE High NE
210	14	50	Low EE High NE
210	15	50	Low EE High NE
210	24	50	Low EE High NE
210	28	50	Low EE High NE
211	1	0	Low EE High NE
211	5	70	Low EE High NE
211	10	70	Low EE High NE
211	14	70	Low EE High NE
211	15	70	Low EE High NE
211	19	60	Low EE High NE
211	24	60	Low EE High NE
211	28	60	Low EE High NE
212	1	0	Low EE High NE
212	5	0	Low EE High NE
212	10	0	Low EE High NE
212	14	0	Low EE High NE
212	15	0	Low EE High NE
212	19	0	Low EE High NE
212	24	0	Low EE High NE
212	28	0	Low EE High NE
213	1	50	Low EE High NE
213	5	60	Low EE High NE
213	10	60	Low EE High NE
213	14	50	Low EE High NE
213	15	65	Low EE High NE
213	19	75	Low EE High NE
213	24	50	Low EE High NE
213	28	60	Low EE High NE
214	1	45	Low EE High NE
214	5	50	Low EE High NE
214	10	45	Low EE High NE
214	14	49	Low EE High NE
214	15	0	Low EE High NE
214	19	50	Low EE High NE
214	24	60	Low EE High NE
214	28	60	Low EE High NE
215	1	50	Low EE High NE
215	5	60	Low EE High NE
215	10	60	Low EE High NE
215	14	60	Low EE High NE
215	15	60	Low EE High NE
215	19	60	Low EE High NE
215	24	70	Low EE High NE
215	28	65	Low EE High NE
216	1	55	Low EE High NE
216	5	36	Low EE High NE
216	10	64	Low EE High NE
216	14	67	Low EE High NE
216	15	72	Low EE High NE
216	19	60	Low EE High NE
217	1	70	Low EE High NE
217	5	60	Low EE High NE
217	10	55	Low EE High NE
217	14	50	Low EE High NE
217	15	55	Low EE High NE
217	19	51	Low EE High NE
217	24	55	Low EE High NE
217	28	50	Low EE High NE
219	1	50	Low EE High NE
219	5	50	Low EE High NE
219	10	50	Low EE High NE
219	14	60	Low EE High NE
219	15	50	Low EE High NE
219	19	50	Low EE High NE
219	24	0	Low EE High NE
219	28	0	Low EE High NE
220	1	40	Low EE High NE
220	5	40	Low EE High NE
220	14	40	Low EE High NE
220	15	50	Low EE High NE
220	19	40	Low EE High NE
220	24	50	Low EE High NE
220	28	40	Low EE High NE
221	1	60	Low EE High NE
221	5	60	Low EE High NE
221	10	60	Low EE High NE
221	14	70	Low EE High NE
221	15	70	Low EE High NE
221	19	60	Low EE High NE
221	24	60	Low EE High NE
221	28	60	Low EE High NE
222	1	60	Low EE High NE
222	5	60	Low EE High NE
222	10	70	Low EE High NE
222	14	70	Low EE High NE
222	15	80	Low EE High NE
222	19	50	Low EE High NE
222	24	60	Low EE High NE
222	28	51	Low EE High NE
223	1	60	Low EE High NE
223	5	50	Low EE High NE
223	10	50	Low EE High NE
223	14	50	Low EE High NE
223	15	50	Low EE High NE
223	19	50	Low EE High NE
223	24	50	Low EE High NE
223	28	50	Low EE High NE
225	1	0	Low EE High NE
225	5	60	Low EE High NE
225	10	0	Low EE High NE
225	14	0	Low EE High NE
225	15	60	Low EE High NE
225	19	60	Low EE High NE
225	24	60	Low EE High NE
225	28	60	Low EE High NE
226	1	60	Low EE High NE
226	10	50	Low EE High NE
226	14	50	Low EE High NE
226	15	60	Low EE High NE
226	19	0	Low EE High NE
226	24	40	Low EE High NE
226	28	0	Low EE High NE
227	1	70	Low EE High NE
227	10	50	Low EE High NE
227	14	60	Low EE High NE
227	15	50	Low EE High NE
227	19	50	Low EE High NE
227	24	50	Low EE High NE
227	28	50	Low EE High NE
228	1	30	Low EE High NE
228	5	50	Low EE High NE
228	10	50	Low EE High NE
228	14	50	Low EE High NE
228	15	50	Low EE High NE
228	19	50	Low EE High NE
228	24	50	Low EE High NE
228	28	50	Low EE High NE
229	1	70	Low EE High NE
229	5	56	Low EE High NE
229	10	65	Low EE High NE
229	14	51	Low EE High NE
229	15	55	Low EE High NE
229	19	50	Low EE High NE
229	24	51	Low EE High NE
229	28	51	Low EE High NE
230	1	50	Low EE High NE
230	5	50	Low EE High NE
230	10	50	Low EE High NE
230	14	50	Low EE High NE
230	15	50	Low EE High NE
230	19	50	Low EE High NE
230	24	50	Low EE High NE
230	28	50	Low EE High NE
231	1	50	Low EE High NE
231	5	5	Low EE High NE
231	10	50	Low EE High NE
231	14	50	Low EE High NE
231	15	50	Low EE High NE
231	19	50	Low EE High NE
231	24	0	Low EE High NE
231	28	50	Low EE High NE
232	1	60	Low EE High NE
232	5	60	Low EE High NE
232	10	60	Low EE High NE
232	14	60	Low EE High NE
232	15	50	Low EE High NE
232	19	50	Low EE High NE
232	24	50	Low EE High NE
232	28	50	Low EE High NE
233	1	5	Low EE High NE
233	5	0	Low EE High NE
233	10	0	Low EE High NE
233	14	0	Low EE High NE
233	15	0	Low EE High NE
233	19	0	Low EE High NE
233	24	0	Low EE High NE
233	28	0	Low EE High NE
234	1	0	Low EE High NE
234	5	65	Low EE High NE
234	10	10	Low EE High NE
234	14	70	Low EE High NE
234	15	20	Low EE High NE
234	19	20	Low EE High NE
234	24	20	Low EE High NE
234	28	50	Low EE High NE
235	1	75	Low EE High NE
235	5	70	Low EE High NE
235	10	60	Low EE High NE
235	14	60	Low EE High NE
235	15	60	Low EE High NE
235	19	80	Low EE High NE
235	24	60	Low EE High NE
235	28	60	Low EE High NE
236	1	0	Low EE High NE
236	5	0	Low EE High NE
236	10	60	Low EE High NE
236	14	40	Low EE High NE
236	15	60	Low EE High NE
236	24	60	Low EE High NE
236	28	65	Low EE High NE
237	1	70	Low EE High NE
237	5	50	Low EE High NE
237	10	50	Low EE High NE
237	14	50	Low EE High NE
237	15	60	Low EE High NE
237	19	50	Low EE High NE
237	24	50	Low EE High NE
237	28	50	Low EE High NE
238	1	55	Low EE High NE
238	5	50	Low EE High NE
238	10	50	Low EE High NE
238	14	50	Low EE High NE
238	15	55	Low EE High NE
239	1	0	Low EE High NE
239	14	0	Low EE High NE
239	15	0	Low EE High NE
241	1	70	Low EE High NE
241	5	60	Low EE High NE
241	10	55	Low EE High NE
241	14	60	Low EE High NE
241	15	60	Low EE High NE
241	19	70	Low EE High NE
241	24	60	Low EE High NE
241	28	70	Low EE High NE
242	1	55	Low EE High NE
242	5	50	Low EE High NE
242	10	0	Low EE High NE
242	14	0	Low EE High NE
242	15	0	Low EE High NE
242	19	0	Low EE High NE
242	24	0	Low EE High NE
242	28	0	Low EE High NE
245	1	80	Low EE High NE
245	5	75	Low EE High NE
245	10	65	Low EE High NE
245	14	60	Low EE High NE
245	15	60	Low EE High NE
245	19	60	Low EE High NE
245	24	80	Low EE High NE
245	28	60	Low EE High NE
247	1	80	Low EE High NE
247	5	60	Low EE High NE
247	10	50	Low EE High NE
247	14	60	Low EE High NE
247	15	50	Low EE High NE
247	19	50	Low EE High NE
247	24	50	Low EE High NE
247	28	50	Low EE High NE
248	1	100	Low EE High NE
248	5	70	Low EE High NE
248	10	70	Low EE High NE
248	14	70	Low EE High NE
248	15	70	Low EE High NE
248	19	60	Low EE High NE
248	24	60	Low EE High NE
248	28	60	Low EE High NE
249	1	65	Low EE High NE
249	5	55	Low EE High NE
249	10	60	Low EE High NE
249	14	60	Low EE High NE
249	15	55	Low EE High NE
249	19	60	Low EE High NE
249	24	60	Low EE High NE
249	28	55	Low EE High NE
250	1	50	Low EE High NE
250	5	70	Low EE High NE
250	10	80	Low EE High NE
250	14	80	Low EE High NE
250	15	90	Low EE High NE
250	19	50	Low EE High NE
250	28	90	Low EE High NE
251	1	100	Low EE High NE
251	5	70	Low EE High NE
251	10	75	Low EE High NE
251	14	80	Low EE High NE
251	15	80	Low EE High NE
251	19	75	Low EE High NE
251	24	80	Low EE High NE
251	28	75	Low EE High NE
252	1	35	Low EE High NE
252	5	60	Low EE High NE
252	10	65	Low EE High NE
252	14	70	Low EE High NE
252	15	75	Low EE High NE
252	19	70	Low EE High NE
252	24	70	Low EE High NE
252	28	70	Low EE High NE
253	1	75	Low EE High NE
253	5	65	Low EE High NE
253	10	70	Low EE High NE
253	14	70	Low EE High NE
253	15	70	Low EE High NE
253	19	70	Low EE High NE
253	24	80	Low EE High NE
253	28	70	Low EE High NE
254	1	60	Low EE High NE
254	5	60	Low EE High NE
254	10	50	Low EE High NE
254	14	50	Low EE High NE
254	15	50	Low EE High NE
254	19	50	Low EE High NE
254	24	50	Low EE High NE
254	28	50	Low EE High NE
255	1	75	Low EE High NE
255	5	60	Low EE High NE
255	10	60	Low EE High NE
255	14	60	Low EE High NE
255	15	75	Low EE High NE
255	19	80	Low EE High NE
255	24	70	Low EE High NE
255	28	50	Low EE High NE
256	1	0	Low EE High NE
256	5	0	Low EE High NE
256	10	60	Low EE High NE
256	14	55	Low EE High NE
256	15	60	Low EE High NE
256	19	65	Low EE High NE
256	24	65	Low EE High NE
256	28	65	Low EE High NE
257	1	0	Low EE High NE
257	5	0	Low EE High NE
257	10	0	Low EE High NE
257	14	0	Low EE High NE
257	15	50	Low EE High NE
257	19	0	Low EE High NE
257	24	50	Low EE High NE
257	28	0	Low EE High NE
258	1	50	Low EE High NE
259	1	0	Low EE High NE
259	5	55	Low EE High NE
259	10	40	Low EE High NE
259	14	10	Low EE High NE
259	15	80	Low EE High NE
259	19	20	Low EE High NE
259	24	20	Low EE High NE
259	28	60	Low EE High NE
260	1	0	Low EE High NE
262	1	80	Low EE High NE
262	5	70	Low EE High NE
262	10	75	Low EE High NE
262	14	60	Low EE High NE
262	15	60	Low EE High NE
262	19	60	Low EE High NE
262	24	60	Low EE High NE
262	28	60	Low EE High NE
263	1	70	Low EE High NE
263	5	30	Low EE High NE
263	10	50	Low EE High NE
263	14	50	Low EE High NE
263	15	40	Low EE High NE
263	19	60	Low EE High NE
263	24	60	Low EE High NE
263	28	50	Low EE High NE
264	1	50	Low EE High NE
264	5	75	Low EE High NE
264	10	70	Low EE High NE
265	1	50	Low EE High NE
265	5	50	Low EE High NE
265	10	50	Low EE High NE
265	14	50	Low EE High NE
265	15	50	Low EE High NE
265	19	50	Low EE High NE
265	24	50	Low EE High NE
265	28	50	Low EE High NE
266	1	85	Low EE High NE
266	5	75	Low EE High NE
266	10	75	Low EE High NE
266	15	50	Low EE High NE
266	19	70	Low EE High NE
266	24	70	Low EE High NE
266	28	60	Low EE High NE
267	1	75	Low EE High NE
267	5	60	Low EE High NE
267	10	60	Low EE High NE
267	14	60	Low EE High NE
267	15	60	Low EE High NE
267	19	50	Low EE High NE
267	24	65	Low EE High NE
267	28	55	Low EE High NE
268	1	70	Low EE High NE
268	5	50	Low EE High NE
269	1	50	Low EE High NE
269	5	50	Low EE High NE
269	10	50	Low EE High NE
269	14	50	Low EE High NE
269	15	50	Low EE High NE
269	19	50	Low EE High NE
269	24	50	Low EE High NE
269	28	50	Low EE High NE
270	1	0	Low EE High NE
270	5	50	Low EE High NE
270	10	60	Low EE High NE
270	14	60	Low EE High NE
270	15	70	Low EE High NE
270	19	60	Low EE High NE
270	24	55	Low EE High NE
270	28	60	Low EE High NE
271	1	50	Low EE High NE
271	5	50	Low EE High NE
271	10	50	Low EE High NE
271	14	50	Low EE High NE
271	15	50	Low EE High NE
271	19	50	Low EE High NE
271	24	50	Low EE High NE
271	28	50	Low EE High NE
272	1	60	Low EE High NE
272	10	70	Low EE High NE
272	14	50	Low EE High NE
272	15	60	Low EE High NE
273	1	50	Low EE High NE
274	1	50	Low EE High NE
274	5	50	Low EE High NE
274	10	50	Low EE High NE
274	14	50	Low EE High NE
274	15	55	Low EE High NE
274	19	50	Low EE High NE
274	28	50	Low EE High NE
275	1	0	Low EE High NE
275	5	0	Low EE High NE
275	10	0	Low EE High NE
275	14	0	Low EE High NE
275	15	0	Low EE High NE
275	19	0	Low EE High NE
275	24	0	Low EE High NE
275	28	0	Low EE High NE
276	1	65	Low EE High NE
276	5	0	Low EE High NE
276	10	0	Low EE High NE
276	14	0	Low EE High NE
276	15	54	Low EE High NE
276	19	70	Low EE High NE
276	24	70	Low EE High NE
276	28	60	Low EE High NE
277	1	70	Low EE High NE
277	5	60	Low EE High NE
277	10	60	Low EE High NE
277	14	50	Low EE High NE
277	15	50	Low EE High NE
277	19	50	Low EE High NE
277	24	50	Low EE High NE
277	28	55	Low EE High NE
278	1	0	Low EE High NE
278	5	5	Low EE High NE
278	14	0	Low EE High NE
278	15	0	Low EE High NE
278	19	0	Low EE High NE
278	24	0	Low EE High NE
278	28	0	Low EE High NE
279	1	50	Low EE High NE
279	5	55	Low EE High NE
279	10	60	Low EE High NE
279	14	55	Low EE High NE
279	15	55	Low EE High NE
279	19	50	Low EE High NE
279	24	55	Low EE High NE
279	28	50	Low EE High NE
280	1	60	Low EE High NE
280	5	60	Low EE High NE
280	10	60	Low EE High NE
280	14	60	Low EE High NE
280	15	60	Low EE High NE
280	19	55	Low EE High NE
280	24	55	Low EE High NE
280	28	60	Low EE High NE
281	1	50	Low EE High NE
281	5	100	Low EE High NE
281	10	50	Low EE High NE
281	14	85	Low EE High NE
281	15	80	Low EE High NE
281	19	50	Low EE High NE
281	24	80	Low EE High NE
281	28	75	Low EE High NE
282	1	50	Low EE High NE
282	5	15	Low EE High NE
282	14	100	Low EE High NE
282	15	20	Low EE High NE
282	19	20	Low EE High NE
282	28	20	Low EE High NE
283	1	75	Low EE High NE
283	5	55	Low EE High NE
283	10	60	Low EE High NE
283	14	60	Low EE High NE
283	15	60	Low EE High NE
283	19	60	Low EE High NE
283	24	60	Low EE High NE
283	28	60	Low EE High NE
284	1	50	Low EE High NE
[truncated: 108 more rows]

## Sheet: Supplementary Fig. 1d
ID	Round	Conditional contribution	Expectations
1	1	50	Low EE Low NE
1	5	50	Low EE Low NE
1	10	60	Low EE Low NE
1	14	50	Low EE Low NE
1	15	50	Low EE Low NE
2	1	50	Low EE Low NE
2	5	50	Low EE Low NE
2	14	55	Low EE Low NE
2	15	55	Low EE Low NE
2	19	55	Low EE Low NE
2	24	55	Low EE Low NE
2	28	55	Low EE Low NE
3	1	50	Low EE Low NE
3	5	40	Low EE Low NE
3	10	45	Low EE Low NE
3	14	40	Low EE Low NE
3	15	0	Low EE Low NE
3	19	45	Low EE Low NE
3	24	45	Low EE Low NE
3	28	45	Low EE Low NE
4	1	25	Low EE Low NE
4	5	1	Low EE Low NE
4	10	40	Low EE Low NE
4	14	0	Low EE Low NE
4	15	0	Low EE Low NE
4	19	0	Low EE Low NE
4	24	0	Low EE Low NE
4	28	0	Low EE Low NE
5	1	100	Low EE Low NE
5	5	80	Low EE Low NE
5	10	65	Low EE Low NE
5	14	60	Low EE Low NE
5	15	60	Low EE Low NE
5	19	60	Low EE Low NE
5	24	70	Low EE Low NE
5	28	70	Low EE Low NE
6	1	40	Low EE Low NE
6	5	60	Low EE Low NE
6	10	40	Low EE Low NE
6	14	40	Low EE Low NE
6	15	40	Low EE Low NE
6	19	10	Low EE Low NE
6	24	0	Low EE Low NE
6	28	0	Low EE Low NE
7	1	49	Low EE Low NE
7	5	49	Low EE Low NE
7	10	49	Low EE Low NE
7	14	49	Low EE Low NE
7	15	49	Low EE Low NE
7	19	49	Low EE Low NE
7	24	49	Low EE Low NE
7	28	0	Low EE Low NE
8	1	40	Low EE Low NE
8	5	40	Low EE Low NE
8	14	40	Low EE Low NE
8	15	40	Low EE Low NE
8	24	40	Low EE Low NE
8	28	40	Low EE Low NE
9	1	50	Low EE Low NE
9	5	80	Low EE Low NE
9	10	40	Low EE Low NE
9	14	45	Low EE Low NE
9	15	40	Low EE Low NE
9	19	45	Low EE Low NE
9	24	40	Low EE Low NE
9	28	45	Low EE Low NE
10	1	60	Low EE Low NE
10	5	50	Low EE Low NE
10	10	30	Low EE Low NE
10	14	50	Low EE Low NE
10	15	50	Low EE Low NE
10	19	50	Low EE Low NE
10	28	35	Low EE Low NE
11	1	40	Low EE Low NE
11	5	45	Low EE Low NE
11	10	45	Low EE Low NE
11	14	50	Low EE Low NE
11	15	45	Low EE Low NE
11	19	45	Low EE Low NE
11	24	45	Low EE Low NE
11	28	50	Low EE Low NE
12	1	75	Low EE Low NE
12	5	50	Low EE Low NE
12	10	50	Low EE Low NE
12	14	50	Low EE Low NE
12	15	50	Low EE Low NE
12	19	0	Low EE Low NE
12	24	60	Low EE Low NE
12	28	0	Low EE Low NE
13	1	45	Low EE Low NE
13	5	45	Low EE Low NE
13	10	45	Low EE Low NE
13	14	45	Low EE Low NE
13	15	1	Low EE Low NE
13	19	0	Low EE Low NE
13	24	0	Low EE Low NE
13	28	0	Low EE Low NE
14	1	0	Low EE Low NE
14	5	40	Low EE Low NE
14	10	10	Low EE Low NE
14	14	0	Low EE Low NE
14	15	10	Low EE Low NE
14	19	0	Low EE Low NE
14	24	0	Low EE Low NE
14	28	0	Low EE Low NE
15	1	49	Low EE Low NE
15	5	50	Low EE Low NE
15	10	50	Low EE Low NE
15	14	65	Low EE Low NE
15	15	50	Low EE Low NE
15	19	60	Low EE Low NE
15	24	50	Low EE Low NE
15	28	50	Low EE Low NE
16	1	0	Low EE Low NE
16	5	50	Low EE Low NE
16	10	0	Low EE Low NE
16	14	0	Low EE Low NE
16	15	0	Low EE Low NE
16	19	0	Low EE Low NE
16	24	0	Low EE Low NE
16	28	0	Low EE Low NE
17	1	45	Low EE Low NE
17	5	45	Low EE Low NE
17	10	45	Low EE Low NE
17	14	45	Low EE Low NE
17	15	45	Low EE Low NE
17	19	45	Low EE Low NE
17	24	45	Low EE Low NE
17	28	45	Low EE Low NE
18	1	50	Low EE Low NE
18	10	70	Low EE Low NE
18	14	70	Low EE Low NE
18	15	60	Low EE Low NE
18	19	75	Low EE Low NE
18	24	70	Low EE Low NE
18	28	70	Low EE Low NE
19	1	0	Low EE Low NE
19	10	80	Low EE Low NE
19	14	75	Low EE Low NE
19	15	49	Low EE Low NE
19	19	30	Low EE Low NE
19	28	0	Low EE Low NE
20	1	50	Low EE Low NE
20	5	50	Low EE Low NE
20	10	50	Low EE Low NE
20	14	50	Low EE Low NE
20	15	50	Low EE Low NE
20	19	50	Low EE Low NE
20	24	50	Low EE Low NE
20	28	50	Low EE Low NE
21	1	50	Low EE Low NE
21	5	60	Low EE Low NE
21	10	60	Low EE Low NE
21	14	60	Low EE Low NE
21	15	60	Low EE Low NE
21	19	60	Low EE Low NE
21	24	60	Low EE Low NE
21	28	60	Low EE Low NE
22	1	48	Low EE Low NE
22	5	60	Low EE Low NE
22	10	70	Low EE Low NE
22	14	60	Low EE Low NE
22	15	60	Low EE Low NE
22	19	60	Low EE Low NE
22	24	60	Low EE Low NE
22	28	60	Low EE Low NE
23	1	45	Low EE Low NE
23	5	10	Low EE Low NE
23	10	10	Low EE Low NE
23	14	5	Low EE Low NE
23	15	5	Low EE Low NE
23	19	5	Low EE Low NE
23	24	0	Low EE Low NE
23	28	0	Low EE Low NE
24	1	0	Low EE Low NE
24	5	0	Low EE Low NE
24	10	0	Low EE Low NE
24	14	0	Low EE Low NE
24	15	0	Low EE Low NE
24	19	0	Low EE Low NE
24	24	0	Low EE Low NE
24	28	0	Low EE Low NE
25	1	20	Low EE Low NE
25	5	50	Low EE Low NE
25	10	60	Low EE Low NE
25	14	60	Low EE Low NE
25	15	50	Low EE Low NE
25	19	55	Low EE Low NE
25	24	50	Low EE Low NE
25	28	50	Low EE Low NE
26	1	1	Low EE Low NE
26	5	40	Low EE Low NE
26	10	5	Low EE Low NE
26	14	1	Low EE Low NE
26	15	1	Low EE Low NE
26	19	1	Low EE Low NE
26	24	1	Low EE Low NE
26	28	1	Low EE Low NE
27	1	0	Low EE Low NE
27	5	40	Low EE Low NE
27	10	50	Low EE Low NE
27	14	50	Low EE Low NE
27	15	50	Low EE Low NE
27	19	50	Low EE Low NE
27	24	50	Low EE Low NE
27	28	50	Low EE Low NE
28	1	0	Low EE Low NE
28	5	0	Low EE Low NE
28	10	5	Low EE Low NE
28	14	5	Low EE Low NE
28	15	5	Low EE Low NE
28	19	5	Low EE Low NE
28	24	0	Low EE Low NE
28	28	0	Low EE Low NE
29	1	75	Low EE Low NE
29	5	60	Low EE Low NE
29	10	75	Low EE Low NE
29	14	75	Low EE Low NE
29	15	75	Low EE Low NE
29	19	70	Low EE Low NE
29	24	75	Low EE Low NE
29	28	75	Low EE Low NE
30	1	40	Low EE Low NE
30	5	60	Low EE Low NE
30	10	65	Low EE Low NE
30	14	60	Low EE Low NE
30	15	50	Low EE Low NE
30	19	70	Low EE Low NE
30	24	60	Low EE Low NE
30	28	50	Low EE Low NE
31	1	5	Low EE Low NE
31	5	40	Low EE Low NE
31	10	40	Low EE Low NE
31	14	50	Low EE Low NE
31	15	50	Low EE Low NE
31	19	50	Low EE Low NE
31	24	50	Low EE Low NE
31	28	50	Low EE Low NE
32	1	1	Low EE Low NE
32	5	0	Low EE Low NE
32	10	0	Low EE Low NE
32	14	1	Low EE Low NE
32	15	1	Low EE Low NE
32	19	1	Low EE Low NE
32	24	1	Low EE Low NE
32	28	0	Low EE Low NE
33	1	60	Low EE Low NE
33	5	50	Low EE Low NE
33	10	40	Low EE Low NE
33	14	40	Low EE Low NE
33	15	40	Low EE Low NE
33	19	40	Low EE Low NE
33	24	40	Low EE Low NE
33	28	40	Low EE Low NE
34	1	49	Low EE Low NE
34	5	49	Low EE Low NE
34	10	49	Low EE Low NE
34	14	49	Low EE Low NE
34	15	49	Low EE Low NE
34	19	49	Low EE Low NE
34	24	49	Low EE Low NE
34	28	0	Low EE Low NE
35	1	80	Low EE Low NE
35	5	50	Low EE Low NE
35	10	55	Low EE Low NE
35	14	55	Low EE Low NE
35	15	50	Low EE Low NE
35	19	50	Low EE Low NE
35	24	50	Low EE Low NE
35	28	50	Low EE Low NE
36	1	0	Low EE Low NE
36	5	0	Low EE Low NE
36	10	0	Low EE Low NE
36	14	0	Low EE Low NE
36	15	0	Low EE Low NE
36	19	0	Low EE Low NE
36	24	0	Low EE Low NE
36	28	0	Low EE Low NE
37	1	0	Low EE Low NE
37	5	50	Low EE Low NE
37	10	50	Low EE Low NE
37	14	0	Low EE Low NE
37	15	40	Low EE Low NE
37	19	0	Low EE Low NE
38	1	0	Low EE Low NE
38	5	40	Low EE Low NE
38	10	0	Low EE Low NE
38	14	30	Low EE Low NE
38	15	40	Low EE Low NE
38	19	40	Low EE Low NE
38	24	0	Low EE Low NE
38	28	30	Low EE Low NE
39	1	40	Low EE Low NE
39	5	30	Low EE Low NE
39	10	0	Low EE Low NE
39	14	0	Low EE Low NE
39	15	0	Low EE Low NE
39	19	0	Low EE Low NE
39	24	0	Low EE Low NE
39	28	45	Low EE Low NE
40	1	0	Low EE Low NE
40	5	0	Low EE Low NE
40	10	0	Low EE Low NE
40	14	0	Low EE Low NE
40	15	0	Low EE Low NE
40	19	0	Low EE Low NE
40	24	0	Low EE Low NE
40	28	0	Low EE Low NE
41	1	0	Low EE Low NE
41	5	1	Low EE Low NE
41	10	1	Low EE Low NE
41	14	1	Low EE Low NE
41	15	1	Low EE Low NE
41	19	0	Low EE Low NE
41	24	0	Low EE Low NE
41	28	0	Low EE Low NE
42	1	20	Low EE Low NE
42	5	45	Low EE Low NE
42	10	49	Low EE Low NE
42	14	49	Low EE Low NE
42	15	49	Low EE Low NE
42	19	49	Low EE Low NE
42	24	49	Low EE Low NE
42	28	49	Low EE Low NE
43	1	40	Low EE Low NE
43	5	40	Low EE Low NE
43	10	60	Low EE Low NE
43	14	65	Low EE Low NE
43	15	50	Low EE Low NE
43	19	0	Low EE Low NE
43	24	35	Low EE Low NE
43	28	40	Low EE Low NE
44	1	70	Low EE Low NE
44	5	70	Low EE Low NE
44	10	70	Low EE Low NE
44	14	60	Low EE Low NE
44	15	55	Low EE Low NE
44	19	65	Low EE Low NE
44	24	60	Low EE Low NE
44	28	70	Low EE Low NE
45	1	40	Low EE Low NE
45	5	1	Low EE Low NE
45	10	40	Low EE Low NE
45	14	0	Low EE Low NE
45	15	0	Low EE Low NE
45	19	0	Low EE Low NE
45	24	0	Low EE Low NE
45	28	0	Low EE Low NE
46	1	50	Low EE Low NE
46	5	50	Low EE Low NE
46	10	50	Low EE Low NE
46	14	50	Low EE Low NE
46	15	50	Low EE Low NE
46	19	45	Low EE Low NE
46	24	50	Low EE Low NE
46	28	50	Low EE Low NE
47	1	40	Low EE Low NE
47	5	40	Low EE Low NE
47	10	40	Low EE Low NE
47	14	45	Low EE Low NE
47	19	45	Low EE Low NE
47	24	45	Low EE Low NE
47	28	45	Low EE Low NE
48	1	45	Low EE Low NE
48	5	50	Low EE Low NE
48	10	45	Low EE Low NE
48	14	45	Low EE Low NE
48	15	45	Low EE Low NE
48	19	45	Low EE Low NE
48	24	45	Low EE Low NE
48	28	45	Low EE Low NE
49	1	40	Low EE Low NE
49	5	55	Low EE Low NE
49	10	50	Low EE Low NE
49	14	45	Low EE Low NE
49	15	50	Low EE Low NE
49	19	50	Low EE Low NE
49	24	50	Low EE Low NE
49	28	50	Low EE Low NE
50	1	0	Low EE Low NE
50	5	0	Low EE Low NE
50	10	0	Low EE Low NE
50	14	0	Low EE Low NE
50	15	0	Low EE Low NE
50	24	0	Low EE Low NE
50	28	0	Low EE Low NE
51	1	0	Low EE Low NE
51	5	50	Low EE Low NE
51	10	50	Low EE Low NE
51	14	50	Low EE Low NE
51	15	50	Low EE Low NE
51	19	50	Low EE Low NE
51	24	50	Low EE Low NE
51	28	50	Low EE Low NE
52	1	60	Low EE Low NE
52	5	60	Low EE Low NE
52	10	50	Low EE Low NE
52	14	50	Low EE Low NE
52	15	60	Low EE Low NE
52	19	70	Low EE Low NE
52	24	60	Low EE Low NE
52	28	60	Low EE Low NE
53	1	40	Low EE Low NE
53	10	0	Low EE Low NE
53	14	0	Low EE Low NE
53	15	1	Low EE Low NE
53	19	45	Low EE Low NE
53	24	0	Low EE Low NE
53	28	0	Low EE Low NE
54	1	40	Low EE Low NE
54	5	45	Low EE Low NE
54	10	60	Low EE Low NE
54	14	45	Low EE Low NE
54	15	40	Low EE Low NE
54	19	45	Low EE Low NE
54	24	40	Low EE Low NE
54	28	40	Low EE Low NE
55	1	10	Low EE Low NE
55	5	25	Low EE Low NE
55	10	5	Low EE Low NE
55	14	10	Low EE Low NE
55	15	50	Low EE Low NE
55	19	10	Low EE Low NE
55	24	50	Low EE Low NE
55	28	50	Low EE Low NE
56	1	80	Low EE Low NE
56	5	50	Low EE Low NE
56	10	65	Low EE Low NE
56	14	45	Low EE Low NE
56	15	45	Low EE Low NE
56	19	50	Low EE Low NE
56	28	45	Low EE Low NE
57	1	49	Low EE Low NE
57	5	70	Low EE Low NE
57	10	50	Low EE Low NE
57	14	50	Low EE Low NE
57	15	50	Low EE Low NE
57	19	50	Low EE Low NE
57	24	50	Low EE Low NE
57	28	50	Low EE Low NE
58	1	20	Low EE Low NE
58	5	50	Low EE Low NE
58	10	50	Low EE Low NE
58	14	50	Low EE Low NE
58	15	5	Low EE Low NE
58	19	0	Low EE Low NE
58	24	0	Low EE Low NE
58	28	0	Low EE Low NE
60	1	50	Low EE Low NE
60	5	40	Low EE Low NE
60	10	50	Low EE Low NE
60	14	50	Low EE Low NE
60	15	50	Low EE Low NE
60	19	50	Low EE Low NE
60	28	50	Low EE Low NE
61	1	0	Low EE Low NE
61	5	0	Low EE Low NE
61	10	1	Low EE Low NE
61	14	1	Low EE Low NE
61	15	1	Low EE Low NE
61	19	2	Low EE Low NE
61	24	0	Low EE Low NE
61	28	0	Low EE Low NE
62	1	50	Low EE Low NE
62	5	40	Low EE Low NE
62	10	50	Low EE Low NE
62	14	50	Low EE Low NE
62	15	50	Low EE Low NE
62	19	50	Low EE Low NE
62	28	50	Low EE Low NE
63	1	50	Low EE Low NE
63	5	0	Low EE Low NE
63	10	0	Low EE Low NE
63	14	0	Low EE Low NE
63	15	0	Low EE Low NE
63	19	0	Low EE Low NE
63	24	0	Low EE Low NE
63	28	0	Low EE Low NE
64	1	80	Low EE Low NE
64	5	60	Low EE Low NE
64	10	60	Low EE Low NE
64	14	50	Low EE Low NE
64	15	60	Low EE Low NE
64	19	0	Low EE Low NE
64	24	0	Low EE Low NE
64	28	0	Low EE Low NE
65	1	80	Low EE Low NE
65	5	40	Low EE Low NE
65	10	50	Low EE Low NE
65	14	50	Low EE Low NE
65	15	50	Low EE Low NE
65	19	50	Low EE Low NE
65	24	0	Low EE Low NE
65	28	50	Low EE Low NE
66	1	45	Low EE Low NE
66	5	35	Low EE Low NE
66	10	45	Low EE Low NE
66	14	45	Low EE Low NE
66	15	45	Low EE Low NE
66	19	45	Low EE Low NE
66	24	45	Low EE Low NE
66	28	45	Low EE Low NE
67	1	0	Low EE Low NE
67	5	0	Low EE Low NE
67	10	0	Low EE Low NE
67	14	0	Low EE Low NE
67	15	0	Low EE Low NE
67	19	0	Low EE Low NE
67	24	0	Low EE Low NE
67	28	0	Low EE Low NE
68	1	50	Low EE Low NE
68	5	50	Low EE Low NE
68	10	20	Low EE Low NE
68	14	45	Low EE Low NE
68	15	50	Low EE Low NE
68	19	35	Low EE Low NE
68	24	55	Low EE Low NE
68	28	60	Low EE Low NE
69	1	0	Low EE Low NE
69	5	70	Low EE Low NE
69	10	65	Low EE Low NE
69	14	60	Low EE Low NE
69	15	0	Low EE Low NE
69	19	0	Low EE Low NE
69	24	0	Low EE Low NE
69	28	0	Low EE Low NE
70	1	60	Low EE Low NE
70	5	60	Low EE Low NE
70	10	60	Low EE Low NE
70	14	60	Low EE Low NE
70	15	70	Low EE Low NE
70	19	60	Low EE Low NE
70	24	60	Low EE Low NE
70	28	60	Low EE Low NE
71	1	80	Low EE Low NE
71	5	60	Low EE Low NE
71	10	60	Low EE Low NE
71	14	60	Low EE Low NE
71	15	60	Low EE Low NE
71	19	0	Low EE Low NE
71	24	0	Low EE Low NE
71	28	0	Low EE Low NE
72	1	0	Low EE Low NE
72	5	0	Low EE Low NE
72	10	50	Low EE Low NE
72	14	0	Low EE Low NE
72	15	0	Low EE Low NE
72	19	0	Low EE Low NE
72	24	0	Low EE Low NE
72	28	0	Low EE Low NE
73	1	45	Low EE Low NE
73	5	40	Low EE Low NE
73	14	50	Low EE Low NE
73	15	50	Low EE Low NE
73	19	50	Low EE Low NE
73	24	50	Low EE Low NE
73	28	50	Low EE Low NE
74	1	5	Low EE Low NE
74	5	65	Low EE Low NE
74	10	5	Low EE Low NE
74	14	55	Low EE Low NE
74	15	55	Low EE Low NE
74	19	5	Low EE Low NE
74	24	5	Low EE Low NE
74	28	5	Low EE Low NE
75	1	0	Low EE Low NE
75	5	50	Low EE Low NE
75	10	60	Low EE Low NE
75	14	60	Low EE Low NE
75	15	50	Low EE Low NE
75	19	60	Low EE Low NE
75	24	60	Low EE Low NE
75	28	60	Low EE Low NE
76	1	0	Low EE Low NE
76	5	0	Low EE Low NE
76	10	0	Low EE Low NE
76	14	0	Low EE Low NE
76	15	0	Low EE Low NE
76	19	0	Low EE Low NE
76	24	0	Low EE Low NE
76	28	0	Low EE Low NE
77	1	60	Low EE Low NE
77	5	60	Low EE Low NE
77	10	60	Low EE Low NE
77	14	60	Low EE Low NE
77	15	60	Low EE Low NE
77	19	60	Low EE Low NE
77	24	60	Low EE Low NE
77	28	60	Low EE Low NE
78	1	10	Low EE Low NE
78	5	50	Low EE Low NE
78	10	45	Low EE Low NE
78	14	45	Low EE Low NE
78	15	35	Low EE Low NE
78	19	45	Low EE Low NE
78	24	40	Low EE Low NE
78	28	40	Low EE Low NE
79	1	25	Low EE Low NE
79	5	45	Low EE Low NE
79	10	49	Low EE Low NE
79	14	49	Low EE Low NE
79	15	50	Low EE Low NE
79	19	49	Low EE Low NE
79	24	50	Low EE Low NE
79	28	51	Low EE Low NE
80	1	0	Low EE Low NE
80	5	90	Low EE Low NE
80	10	1	Low EE Low NE
80	14	0	Low EE Low NE
80	15	1	Low EE Low NE
80	19	1	Low EE Low NE
80	24	1	Low EE Low NE
80	28	0	Low EE Low NE
81	1	20	Low EE Low NE
81	5	0	Low EE Low NE
81	10	0	Low EE Low NE
81	14	0	Low EE Low NE
81	15	0	Low EE Low NE
81	19	0	Low EE Low NE
81	24	0	Low EE Low NE
81	28	0	Low EE Low NE
82	1	0	Low EE Low NE
82	5	0	Low EE Low NE
82	10	40	Low EE Low NE
82	14	10	Low EE Low NE
82	15	5	Low EE Low NE
82	19	0	Low EE Low NE
82	24	0	Low EE Low NE
82	28	0	Low EE Low NE
83	1	5	Low EE Low NE
83	5	0	Low EE Low NE
83	10	0	Low EE Low NE
83	14	0	Low EE Low NE
83	15	0	Low EE Low NE
83	19	0	Low EE Low NE
83	24	0	Low EE Low NE
83	28	0	Low EE Low NE
84	1	17	Low EE Low NE
84	5	40	Low EE Low NE
84	10	45	Low EE Low NE
84	14	45	Low EE Low NE
84	15	50	Low EE Low NE
84	19	45	Low EE Low NE
84	24	48	Low EE Low NE
84	28	48	Low EE Low NE
85	1	40	Low EE Low NE
85	5	50	Low EE Low NE
85	10	50	Low EE Low NE
85	14	50	Low EE Low NE
85	15	58	Low EE Low NE
85	19	50	Low EE Low NE
85	24	40	Low EE Low NE
85	28	40	Low EE Low NE
86	1	30	Low EE Low NE
86	5	45	Low EE Low NE
86	10	55	Low EE Low NE
86	14	45	Low EE Low NE
86	15	45	Low EE Low NE
86	19	45	Low EE Low NE
86	24	45	Low EE Low NE
86	28	45	Low EE Low NE
87	1	70	Low EE Low NE
87	5	65	Low EE Low NE
87	10	60	Low EE Low NE
87	14	55	Low EE Low NE
87	15	45	Low EE Low NE
87	19	55	Low EE Low NE
87	24	55	Low EE Low NE
87	28	55	Low EE Low NE
88	1	49	Low EE Low NE
88	5	40	Low EE Low NE
88	10	40	Low EE Low NE
88	14	20	Low EE Low NE
88	15	45	Low EE Low NE
88	19	45	Low EE Low NE
88	24	45	Low EE Low NE
88	28	45	Low EE Low NE
89	1	0	Low EE Low NE
89	5	0	Low EE Low NE
89	10	0	Low EE Low NE
89	14	0	Low EE Low NE
89	15	0	Low EE Low NE
89	19	0	Low EE Low NE
89	24	0	Low EE Low NE
89	28	0	Low EE Low NE
90	1	0	Low EE Low NE
90	5	70	Low EE Low NE
90	10	40	Low EE Low NE
90	14	40	Low EE Low NE
90	15	40	Low EE Low NE
90	19	50	Low EE Low NE
90	24	50	Low EE Low NE
90	28	60	Low EE Low NE
91	1	30	Low EE Low NE
91	5	30	Low EE Low NE
91	10	1	Low EE Low NE
91	14	45	Low EE Low NE
91	15	48	Low EE Low NE
91	19	40	Low EE Low NE
91	24	45	Low EE Low NE
91	28	0	Low EE Low NE
92	1	90	Low EE Low NE
92	5	10	Low EE Low NE
92	10	10	Low EE Low NE
92	14	0	Low EE Low NE
92	15	10	Low EE Low NE
92	19	25	Low EE Low NE
92	24	35	Low EE Low NE
92	28	20	Low EE Low NE
93	1	25	Low EE Low NE
93	5	60	Low EE Low NE
93	10	60	Low EE Low NE
93	14	50	Low EE Low NE
93	15	60	Low EE Low NE
93	19	50	Low EE Low NE
93	24	50	Low EE Low NE
93	28	60	Low EE Low NE
94	1	49	Low EE Low NE
94	5	50	Low EE Low NE
94	10	55	Low EE Low NE
94	14	45	Low EE Low NE
94	15	45	Low EE Low NE
94	19	45	Low EE Low NE
94	24	45	Low EE Low NE
94	28	50	Low EE Low NE
95	1	0	Low EE Low NE
95	5	50	Low EE Low NE
95	10	0	Low EE Low NE
95	14	0	Low EE Low NE
95	15	0	Low EE Low NE
95	19	0	Low EE Low NE
95	24	0	Low EE Low NE
95	28	0	Low EE Low NE
96	1	60	Low EE Low NE
96	5	70	Low EE Low NE
96	10	70	Low EE Low NE
96	14	60	Low EE Low NE
96	15	60	Low EE Low NE
96	19	60	Low EE Low NE
96	24	70	Low EE Low NE
96	28	50	Low EE Low NE
97	1	75	Low EE Low NE
97	5	70	Low EE Low NE
97	10	70	Low EE Low NE
97	14	40	Low EE Low NE
97	15	40	Low EE Low NE
97	19	40	Low EE Low NE
97	24	50	Low EE Low NE
97	28	40	Low EE Low NE
98	1	40	Low EE Low NE
98	5	45	Low EE Low NE
98	10	45	Low EE Low NE
98	14	40	Low EE Low NE
98	15	45	Low EE Low NE
98	19	40	Low EE Low NE
98	24	40	Low EE Low NE
98	28	48	Low EE Low NE
99	1	5	Low EE Low NE
99	5	50	Low EE Low NE
99	10	40	Low EE Low NE
99	14	40	Low EE Low NE
99	15	40	Low EE Low NE
99	19	40	Low EE Low NE
99	24	40	Low EE Low NE
99	28	25	Low EE Low NE
100	1	60	Low EE Low NE
100	5	0	Low EE Low NE
100	10	65	Low EE Low NE
100	14	0	Low EE Low NE
100	15	0	Low EE Low NE
100	19	0	Low EE Low NE
100	24	0	Low EE Low NE
100	28	0	Low EE Low NE
101	1	40	Low EE Low NE
101	5	45	Low EE Low NE
101	10	60	Low EE Low NE
101	14	50	Low EE Low NE
101	15	50	Low EE Low NE
101	19	50	Low EE Low NE
101	24	50	Low EE Low NE
101	28	50	Low EE Low NE
102	1	100	Low EE Low NE
102	5	60	Low EE Low NE
102	10	60	Low EE Low NE
102	14	60	Low EE Low NE
102	15	60	Low EE Low NE
102	19	60	Low EE Low NE
102	24	60	Low EE Low NE
102	28	60	Low EE Low NE
103	1	60	Low EE Low NE
103	5	70	Low EE Low NE
103	10	60	Low EE Low NE
103	14	60	Low EE Low NE
103	15	60	Low EE Low NE
103	19	60	Low EE Low NE
103	24	60	Low EE Low NE
103	28	60	Low EE Low NE
104	1	60	Low EE Low NE
104	5	50	Low EE Low NE
104	10	40	Low EE Low NE
104	14	60	Low EE Low NE
104	15	60	Low EE Low NE
104	19	50	Low EE Low NE
104	24	60	Low EE Low NE
104	28	50	Low EE Low NE
105	1	55	Low EE Low NE
105	5	50	Low EE Low NE
105	10	50	Low EE Low NE
105	14	50	Low EE Low NE
105	15	55	Low EE Low NE
105	19	50	Low EE Low NE
105	24	50	Low EE Low NE
105	28	50	Low EE Low NE
106	1	45	Low EE Low NE
106	5	50	Low EE Low NE
106	10	45	Low EE Low NE
106	14	50	Low EE Low NE
106	15	50	Low EE Low NE
106	19	50	Low EE Low NE
106	24	50	Low EE Low NE
106	28	45	Low EE Low NE
107	1	80	Low EE Low NE
107	5	70	Low EE Low NE
107	10	60	Low EE Low NE
107	14	60	Low EE Low NE
107	15	50	Low EE Low NE
107	19	60	Low EE Low NE
107	24	60	Low EE Low NE
107	28	55	Low EE Low NE
108	1	30	Low EE Low NE
108	5	45	Low EE Low NE
108	10	45	Low EE Low NE
108	14	50	Low EE Low NE
108	15	50	Low EE Low NE
108	19	40	Low EE Low NE
108	28	45	Low EE Low NE
109	1	40	Low EE Low NE
109	5	50	Low EE Low NE
109	10	40	Low EE Low NE
109	14	50	Low EE Low NE
109	15	50	Low EE Low NE
109	19	40	Low EE Low NE
109	24	40	Low EE Low NE
109	28	40	Low EE Low NE
110	1	50	Low EE Low NE
110	5	0	Low EE Low NE
110	10	0	Low EE Low NE
110	14	0	Low EE Low NE
110	15	0	Low EE Low NE
110	19	0	Low EE Low NE
110	24	0	Low EE Low NE
110	28	0	Low EE Low NE
111	1	50	Low EE Low NE
111	5	60	Low EE Low NE
111	10	50	Low EE Low NE
111	14	0	Low EE Low NE
111	15	0	Low EE Low NE
111	19	0	Low EE Low NE
111	28	0	Low EE Low NE
112	1	75	Low EE Low NE
112	5	40	Low EE Low NE
112	10	50	Low EE Low NE
112	14	60	Low EE Low NE
112	15	70	Low EE Low NE
112	19	65	Low EE Low NE
112	24	60	Low EE Low NE
112	28	0	Low EE Low NE
113	10	49	Low EE Low NE
113	14	30	Low EE Low NE
113	15	30	Low EE Low NE
113	19	45	Low EE Low NE
113	24	40	Low EE Low NE
113	28	30	Low EE Low NE
114	1	49	Low EE Low NE
114	5	45	Low EE Low NE
114	10	45	Low EE Low NE
114	14	45	Low EE Low NE
114	15	45	Low EE Low NE
114	19	45	Low EE Low NE
114	24	45	Low EE Low NE
114	28	45	Low EE Low NE
115	1	40	Low EE Low NE
115	5	40	Low EE Low NE
115	10	50	Low EE Low NE
115	14	50	Low EE Low NE
115	15	50	Low EE Low NE
115	19	50	Low EE Low NE
115	24	50	Low EE Low NE
115	28	50	Low EE Low NE
116	1	0	Low EE Low NE
116	5	0	Low EE Low NE
116	10	0	Low EE Low NE
116	14	0	Low EE Low NE
116	15	0	Low EE Low NE
116	19	0	Low EE Low NE
116	24	0	Low EE Low NE
116	28	0	Low EE Low NE
117	1	100	Low EE Low NE
117	5	50	Low EE Low NE
117	10	50	Low EE Low NE
117	14	45	Low EE Low NE
117	15	45	Low EE Low NE
117	19	50	Low EE Low NE
117	24	50	Low EE Low NE
117	28	60	Low EE Low NE
118	1	60	Low EE Low NE
118	5	50	Low EE Low NE
118	10	50	Low EE Low NE
118	14	50	Low EE Low NE
118	15	50	Low EE Low NE
118	19	50	Low EE Low NE
118	24	50	Low EE Low NE
118	28	50	Low EE Low NE
119	1	55	Low EE Low NE
119	5	60	Low EE Low NE
119	10	60	Low EE Low NE
119	14	50	Low EE Low NE
119	15	60	Low EE Low NE
119	19	60	Low EE Low NE
119	24	60	Low EE Low NE
119	28	60	Low EE Low NE
120	1	0	Low EE Low NE
120	5	0	Low EE Low NE
120	10	0	Low EE Low NE
120	14	0	Low EE Low NE
120	19	0	Low EE Low NE
120	24	0	Low EE Low NE
120	28	0	Low EE Low NE
121	1	50	Low EE Low NE
121	5	100	Low EE Low NE
121	10	65	Low EE Low NE
121	14	50	Low EE Low NE
121	15	90	Low EE Low NE
121	19	60	Low EE Low NE
121	24	45	Low EE Low NE
121	28	60	Low EE Low NE
122	1	50	Low EE Low NE
122	10	40	Low EE Low NE
122	14	45	Low EE Low NE
122	15	45	Low EE Low NE
122	19	45	Low EE Low NE
122	24	45	Low EE Low NE
122	28	45	Low EE Low NE
123	1	60	Low EE Low NE
123	5	45	Low EE Low NE
123	10	45	Low EE Low NE
123	14	45	Low EE Low NE
123	15	45	Low EE Low NE
123	19	45	Low EE Low NE
123	24	45	Low EE Low NE
123	28	45	Low EE Low NE
124	1	25	Low EE Low NE
124	5	45	Low EE Low NE
124	10	40	Low EE Low NE
124	14	40	Low EE Low NE
124	15	40	Low EE Low NE
124	19	40	Low EE Low NE
124	24	40	Low EE Low NE
124	28	40	Low EE Low NE
125	1	5	Low EE Low NE
125	5	50	Low EE Low NE
125	10	45	Low EE Low NE
125	14	40	Low EE Low NE
125	15	30	Low EE Low NE
125	19	80	Low EE Low NE
125	24	50	Low EE Low NE
125	28	50	Low EE Low NE
126	1	1	Low EE Low NE
126	5	10	Low EE Low NE
126	10	10	Low EE Low NE
126	15	10	Low EE Low NE
126	19	10	Low EE Low NE
126	24	0	Low EE Low NE
126	28	1	Low EE Low NE
127	1	25	Low EE Low NE
127	10	50	Low EE Low NE
127	14	45	Low EE Low NE
127	15	50	Low EE Low NE
127	19	50	Low EE Low NE
128	1	100	Low EE Low NE
128	10	60	Low EE Low NE
128	14	50	Low EE Low NE
128	15	50	Low EE Low NE
128	19	50	Low EE Low NE
128	24	0	Low EE Low NE
128	28	0	Low EE Low NE
129	1	80	Low EE Low NE
129	5	50	Low EE Low NE
129	10	40	Low EE Low NE
129	14	50	Low EE Low NE
129	15	40	Low EE Low NE
129	19	30	Low EE Low NE
129	24	30	Low EE Low NE
129	28	25	Low EE Low NE
130	1	50	Low EE Low NE
130	5	70	Low EE Low NE
130	10	60	Low EE Low NE
130	14	60	Low EE Low NE
130	15	55	Low EE Low NE
130	19	60	Low EE Low NE
130	24	55	Low EE Low NE
130	28	55	Low EE Low NE
131	1	50	Low EE Low NE
131	5	50	Low EE Low NE
131	10	50	Low EE Low NE
131	14	50	Low EE Low NE
132	1	10	Low EE Low NE
132	5	60	Low EE Low NE
132	10	50	Low EE Low NE
132	14	40	Low EE Low NE
132	15	50	Low EE Low NE
132	19	50	Low EE Low NE
132	24	50	Low EE Low NE
132	28	50	Low EE Low NE
133	1	50	Low EE Low NE
133	5	10	Low EE Low NE
133	10	60	Low EE Low NE
133	14	0	Low EE Low NE
133	15	50	Low EE Low NE
133	19	50	Low EE Low NE
133	24	0	Low EE Low NE
133	28	50	Low EE Low NE
134	1	55	Low EE Low NE
134	5	60	Low EE Low NE
134	10	60	Low EE Low NE
134	14	60	Low EE Low NE
134	15	60	Low EE Low NE
134	24	60	Low EE Low NE
134	28	60	Low EE Low NE
135	1	50	Low EE Low NE
135	5	40	Low EE Low NE
135	10	40	Low EE Low NE
135	14	50	Low EE Low NE
135	19	30	Low EE Low NE
135	24	40	Low EE Low NE
135	28	50	Low EE Low NE
136	1	50	Low EE Low NE
136	5	65	Low EE Low NE
136	10	60	Low EE Low NE
136	14	60	Low EE Low NE
136	15	55	Low EE Low NE
136	19	55	Low EE Low NE
136	24	60	Low EE Low NE
136	28	55	Low EE Low NE
137	1	60	Low EE Low NE
137	5	40	Low EE Low NE
137	10	49	Low EE Low NE
137	14	50	Low EE Low NE
137	15	40	Low EE Low NE
137	19	49	Low EE Low NE
137	24	49	Low EE Low NE
137	28	49	Low EE Low NE
138	1	60	Low EE Low NE
138	5	55	Low EE Low NE
138	10	60	Low EE Low NE
138	14	65	Low EE Low NE
138	15	60	Low EE Low NE
138	19	55	Low EE Low NE
138	24	60	Low EE Low NE
138	28	55	Low EE Low NE
139	1	0	Low EE Low NE
139	5	5	Low EE Low NE
139	10	40	Low EE Low NE
139	14	45	Low EE Low NE
139	15	45	Low EE Low NE
139	19	45	Low EE Low NE
139	24	45	Low EE Low NE
139	28	45	Low EE Low NE
140	1	50	Low EE Low NE
140	5	50	Low EE Low NE
140	10	50	Low EE Low NE
140	14	50	Low EE Low NE
140	15	50	Low EE Low NE
140	19	50	Low EE Low NE
140	24	50	Low EE Low NE
140	28	50	Low EE Low NE
142	1	50	Low EE Low NE
142	5	65	Low EE Low NE
142	10	40	Low EE Low NE
142	14	40	Low EE Low NE
142	15	55	Low EE Low NE
142	19	50	Low EE Low NE
142	24	50	Low EE Low NE
142	28	45	Low EE Low NE
143	1	70	Low EE Low NE
143	5	70	Low EE Low NE
143	10	70	Low EE Low NE
143	14	70	Low EE Low NE
143	15	70	Low EE Low NE
143	19	70	Low EE Low NE
143	24	0	Low EE Low NE
143	28	70	Low EE Low NE
144	1	50	Low EE Low NE
144	5	70	Low EE Low NE
144	10	10	Low EE Low NE
144	14	60	Low EE Low NE
144	15	50	Low EE Low NE
144	19	50	Low EE Low NE
144	24	50	Low EE Low NE
144	28	50	Low EE Low NE
145	1	5	Low EE Low NE
145	5	10	Low EE Low NE
145	10	50	Low EE Low NE
145	14	50	Low EE Low NE
145	15	0	Low EE Low NE
145	19	10	Low EE Low NE
145	24	50	Low EE Low NE
145	28	0	Low EE Low NE
146	1	1	Low EE Low NE
146	5	1	Low EE Low NE
146	10	1	Low EE Low NE
146	14	1	Low EE Low NE
146	15	1	Low EE Low NE
146	19	1	Low EE Low NE
146	24	1	Low EE Low NE
146	28	1	Low EE Low NE
147	1	50	Low EE Low NE
147	5	40	Low EE Low NE
147	10	60	Low EE Low NE
147	14	80	Low EE Low NE
147	15	80	Low EE Low NE
147	19	50	Low EE Low NE
147	24	55	Low EE Low NE
147	28	55	Low EE Low NE
148	1	0	Low EE Low NE
148	5	0	Low EE Low NE
148	10	0	Low EE Low NE
148	14	0	Low EE Low NE
148	15	0	Low EE Low NE
148	19	0	Low EE Low NE
148	24	0	Low EE Low NE
148	28	0	Low EE Low NE
149	1	60	Low EE Low NE
149	5	40	Low EE Low NE
149	10	50	Low EE Low NE
149	14	30	Low EE Low NE
149	15	40	Low EE Low NE
149	19	40	Low EE Low NE
149	24	30	Low EE Low NE
149	28	40	Low EE Low NE
150	1	100	Low EE Low NE
150	5	50	Low EE Low NE
150	10	70	Low EE Low NE
150	14	50	Low EE Low NE
150	15	60	Low EE Low NE
150	19	60	Low EE Low NE
150	24	70	Low EE Low NE
150	28	60	Low EE Low NE
151	1	50	Low EE Low NE
151	5	40	Low EE Low NE
151	10	50	Low EE Low NE
151	14	50	Low EE Low NE
151	15	50	Low EE Low NE
151	19	50	Low EE Low NE
151	24	50	Low EE Low NE
151	28	50	Low EE Low NE
152	1	0	Low EE Low NE
152	5	0	Low EE Low NE
152	10	0	Low EE Low NE
152	14	0	Low EE Low NE
152	15	0	Low EE Low NE
152	19	0	Low EE Low NE
152	24	0	Low EE Low NE
152	28	0	Low EE Low NE
153	1	40	Low EE Low NE
153	5	80	Low EE Low NE
153	10	50	Low EE Low NE
153	14	60	Low EE Low NE
153	15	60	Low EE Low NE
153	19	60	Low EE Low NE
153	24	60	Low EE Low NE
153	28	50	Low EE Low NE
154	1	40	Low EE Low NE
155	1	49	Low EE Low NE
155	5	49	Low EE Low NE
155	10	49	Low EE Low NE
155	14	49	Low EE Low NE
155	15	49	Low EE Low NE
155	19	49	Low EE Low NE
155	24	49	Low EE Low NE
155	28	49	Low EE Low NE
156	1	70	Low EE Low NE
156	5	48	Low EE Low NE
156	10	50	Low EE Low NE
156	14	80	Low EE Low NE
156	15	60	Low EE Low NE
156	19	70	Low EE Low NE
156	24	80	Low EE Low NE
156	28	60	Low EE Low NE
157	1	40	Low EE Low NE
157	5	40	Low EE Low NE
157	10	40	Low EE Low NE
157	14	40	Low EE Low NE
157	15	45	Low EE Low NE
157	19	45	Low EE Low NE
157	24	45	Low EE Low NE
157	28	45	Low EE Low NE
158	1	15	Low EE Low NE
158	5	50	Low EE Low NE
158	10	60	Low EE Low NE
158	14	50	Low EE Low NE
158	15	60	Low EE Low NE
158	19	55	Low EE Low NE
158	24	50	Low EE Low NE
158	28	55	Low EE Low NE
159	1	0	Low EE Low NE
159	5	0	Low EE Low NE
159	10	0	Low EE Low NE
159	14	0	Low EE Low NE
159	15	0	Low EE Low NE
159	19	0	Low EE Low NE
159	24	0	Low EE Low NE
159	28	0	Low EE Low NE
160	1	70	Low EE Low NE
160	5	40	Low EE Low NE
160	10	40	Low EE Low NE
160	14	49	Low EE Low NE
160	15	49	Low EE Low NE
160	19	49	Low EE Low NE
160	24	49	Low EE Low NE
160	28	49	Low EE Low NE
161	1	0	Low EE Low NE
161	5	0	Low EE Low NE
161	10	0	Low EE Low NE
161	14	0	Low EE Low NE
161	15	0	Low EE Low NE
161	19	0	Low EE Low NE
161	24	0	Low EE Low NE
161	28	0	Low EE Low NE
162	1	70	Low EE Low NE
162	5	70	Low EE Low NE
162	10	50	Low EE Low NE
162	14	70	Low EE Low NE
162	15	50	Low EE Low NE
162	19	50	Low EE Low NE
163	1	70	Low EE Low NE
163	5	50	Low EE Low NE
163	10	50	Low EE Low NE
163	14	75	Low EE Low NE
163	15	50	Low EE Low NE
163	19	50	Low EE Low NE
163	24	50	Low EE Low NE
163	28	55	Low EE Low NE
164	1	5	Low EE Low NE
164	5	50	Low EE Low NE
164	10	0	Low EE Low NE
164	14	0	Low EE Low NE
164	15	50	Low EE Low NE
164	24	50	Low EE Low NE
164	28	50	Low EE Low NE
165	1	0	Low EE Low NE
166	1	1	Low EE Low NE
166	5	100	Low EE Low NE
166	10	50	Low EE Low NE
166	14	50	Low EE Low NE
166	15	0	Low EE Low NE
166	24	50	Low EE Low NE
166	28	50	Low EE Low NE
167	1	0	Low EE Low NE
167	5	0	Low EE Low NE
167	10	0	Low EE Low NE
167	14	0	Low EE Low NE
167	15	0	Low EE Low NE
167	19	0	Low EE Low NE
167	24	0	Low EE Low NE
167	28	0	Low EE Low NE
168	1	10	Low EE Low NE
168	5	50	Low EE Low NE
168	10	1	Low EE Low NE
168	14	0	Low EE Low NE
168	15	0	Low EE Low NE
168	19	50	Low EE Low NE
168	24	0	Low EE Low NE
168	28	0	Low EE Low NE
170	1	45	Low EE Low NE
170	5	45	Low EE Low NE
170	10	45	Low EE Low NE
170	14	45	Low EE Low NE
170	15	45	Low EE Low NE
170	19	45	Low EE Low NE
170	24	49	Low EE Low NE
170	28	45	Low EE Low NE
172	1	0	Low EE Low NE
172	10	0	Low EE Low NE
172	14	0	Low EE Low NE
172	15	0	Low EE Low NE
172	19	0	Low EE Low NE
172	24	0	Low EE Low NE
172	28	0	Low EE Low NE
173	1	25	Low EE Low NE
173	5	50	Low EE Low NE
173	10	40	Low EE Low NE
173	14	40	Low EE Low NE
173	15	60	Low EE Low NE
173	19	50	Low EE Low NE
173	24	50	Low EE Low NE
173	28	50	Low EE Low NE
174	1	0	Low EE Low NE
174	10	0	Low EE Low NE
175	1	49	Low EE Low NE
175	5	49	Low EE Low NE
175	10	49	Low EE Low NE
175	14	49	Low EE Low NE
175	15	49	Low EE Low NE
175	19	49	Low EE Low NE
175	24	49	Low EE Low NE
175	28	49	Low EE Low NE
176	1	30	Low EE Low NE
176	5	45	Low EE Low NE
176	10	40	Low EE Low NE
176	14	30	Low EE Low NE
176	15	45	Low EE Low NE
176	19	45	Low EE Low NE
176	24	0	Low EE Low NE
176	28	49	Low EE Low NE
177	1	0	Low EE Low NE
177	5	0	Low EE Low NE
177	10	0	Low EE Low NE
177	14	0	Low EE Low NE
177	15	0	Low EE Low NE
177	19	0	Low EE Low NE
177	24	0	Low EE Low NE
177	28	0	Low EE Low NE
178	1	0	Low EE Low NE
178	5	0	Low EE Low NE
178	10	0	Low EE Low NE
178	14	0	Low EE Low NE
178	15	0	Low EE Low NE
178	19	0	Low EE Low NE
178	24	0	Low EE Low NE
178	28	0	Low EE Low NE
179	1	50	Low EE Low NE
179	5	50	Low EE Low NE
179	10	50	Low EE Low NE
179	14	40	Low EE Low NE
179	15	50	Low EE Low NE
179	24	50	Low EE Low NE
179	28	40	Low EE Low NE
180	1	0	Low EE Low NE
180	5	0	Low EE Low NE
180	10	0	Low EE Low NE
180	14	0	Low EE Low NE
180	15	0	Low EE Low NE
180	19	0	Low EE Low NE
180	24	0	Low EE Low NE
180	28	0	Low EE Low NE
181	1	50	Low EE Low NE
181	10	50	Low EE Low NE
181	14	0	Low EE Low NE
181	15	50	Low EE Low NE
181	19	50	Low EE Low NE
181	24	50	Low EE Low NE
181	28	50	Low EE Low NE
183	5	70	Low EE Low NE
183	10	60	Low EE Low NE
183	14	60	Low EE Low NE
183	15	60	Low EE Low NE
183	19	60	Low EE Low NE
183	24	70	Low EE Low NE
183	28	60	Low EE Low NE
184	1	20	Low EE Low NE
184	5	20	Low EE Low NE
184	10	40	Low EE Low NE
184	15	20	Low EE Low NE
184	19	45	Low EE Low NE
184	24	45	Low EE Low NE
184	28	20	Low EE Low NE
186	1	60	Low EE Low NE
186	5	70	Low EE Low NE
186	10	70	Low EE Low NE
186	14	50	Low EE Low NE
186	15	60	Low EE Low NE
186	19	80	Low EE Low NE
186	24	75	Low EE Low NE
186	28	80	Low EE Low NE
187	1	0	Low EE Low NE
187	5	0	Low EE Low NE
187	10	0	Low EE Low NE
187	14	0	Low EE Low NE
187	15	0	Low EE Low NE
187	19	0	Low EE Low NE
187	24	0	Low EE Low NE
187	28	0	Low EE Low NE
188	1	0	Low EE Low NE
188	5	0	Low EE Low NE
188	10	0	Low EE Low NE
188	14	0	Low EE Low NE
188	15	0	Low EE Low NE
188	19	0	Low EE Low NE
188	24	0	Low EE Low NE
188	28	0	Low EE Low NE
189	5	55	Low EE Low NE
189	10	60	Low EE Low NE
189	14	50	Low EE Low NE
189	15	50	Low EE Low NE
189	19	49	Low EE Low NE
189	24	50	Low EE Low NE
189	28	50	Low EE Low NE
190	1	0	Low EE Low NE
190	10	50	Low EE Low NE
190	14	0	Low EE Low NE
190	15	80	Low EE Low NE
190	19	0	Low EE Low NE
190	24	0	Low EE Low NE
190	28	0	Low EE Low NE
191	1	0	Low EE Low NE
191	10	0	Low EE Low NE
191	14	0	Low EE Low NE
191	15	0	Low EE Low NE
191	19	0	Low EE Low NE
191	24	0	Low EE Low NE
191	28	0	Low EE Low NE
193	1	1	Low EE Low NE
193	5	0	Low EE Low NE
193	10	0	Low EE Low NE
193	14	0	Low EE Low NE
193	15	0	Low EE Low NE
193	19	0	Low EE Low NE
193	24	0	Low EE Low NE
193	28	0	Low EE Low NE
194	1	20	Low EE Low NE
194	5	10	Low EE Low NE
194	10	0	Low EE Low NE
194	14	10	Low EE Low NE
194	15	0	Low EE Low NE
194	19	0	Low EE Low NE
194	24	0	Low EE Low NE
194	28	10	Low EE Low NE
195	1	35	Low EE Low NE
195	14	10	Low EE Low NE
195	15	40	Low EE Low NE
195	19	40	Low EE Low NE
195	24	40	Low EE Low NE
195	28	40	Low EE Low NE
196	1	1	Low EE Low NE
196	5	0	Low EE Low NE
196	10	1	Low EE Low NE
196	14	0	Low EE Low NE
196	15	0	Low EE Low NE
196	19	0	Low EE Low NE
196	24	1	Low EE Low NE
196	28	0	Low EE Low NE
197	1	0	Low EE Low NE
197	5	0	Low EE Low NE
197	10	0	Low EE Low NE
197	14	0	Low EE Low NE
197	15	0	Low EE Low NE
197	19	0	Low EE Low NE
197	28	0	Low EE Low NE
198	1	40	Low EE Low NE
198	5	45	Low EE Low NE
198	10	45	Low EE Low NE
198	14	60	Low EE Low NE
198	15	60	Low EE Low NE
198	19	50	Low EE Low NE
198	24	49	Low EE Low NE
198	28	60	Low EE Low NE
199	1	0	Low EE Low NE
199	5	0	Low EE Low NE
199	10	0	Low EE Low NE
199	14	0	Low EE Low NE
199	15	50	Low EE Low NE
199	19	0	Low EE Low NE
199	24	50	Low EE Low NE
199	28	0	Low EE Low NE
200	1	49	Low EE Low NE
200	5	50	Low EE Low NE
200	10	60	Low EE Low NE
200	14	60	Low EE Low NE
200	15	50	Low EE Low NE
200	19	50	Low EE Low NE
200	24	55	Low EE Low NE
200	28	55	Low EE Low NE
201	1	45	Low EE Low NE
202	1	5	Low EE Low NE
202	5	5	Low EE Low NE
202	10	5	Low EE Low NE
202	14	5	Low EE Low NE
202	15	1	Low EE Low NE
202	19	1	Low EE Low NE
202	24	1	Low EE Low NE
202	28	1	Low EE Low NE
203	1	0	Low EE Low NE
203	5	20	Low EE Low NE
203	10	0	Low EE Low NE
203	14	0	Low EE Low NE
203	15	0	Low EE Low NE
203	19	10	Low EE Low NE
203	24	0	Low EE Low NE
203	28	0	Low EE Low NE
204	5	0	Low EE Low NE
204	10	0	Low EE Low NE
205	1	50	Low EE Low NE
205	5	65	Low EE Low NE
205	10	20	Low EE Low NE
206	1	60	Low EE Low NE
206	5	50	Low EE Low NE
206	10	50	Low EE Low NE
206	14	40	Low EE Low NE
206	15	45	Low EE Low NE
206	19	45	Low EE Low NE
206	24	40	Low EE Low NE
206	28	40	Low EE Low NE
208	1	0	Low EE Low NE
208	5	0	Low EE Low NE
208	10	0	Low EE Low NE
208	14	40	Low EE Low NE
208	15	40	Low EE Low NE
208	19	0	Low EE Low NE
208	24	0	Low EE Low NE
208	28	0	Low EE Low NE
209	1	0	Low EE Low NE
209	5	0	Low EE Low NE
209	10	0	Low EE Low NE
209	14	0	Low EE Low NE
209	15	0	Low EE Low NE
209	19	50	Low EE Low NE
209	24	55	Low EE Low NE
209	28	55	Low EE Low NE
210	1	0	Low EE Low NE
210	5	50	Low EE Low NE
210	10	5	Low EE Low NE
210	14	5	Low EE Low NE
210	15	0	Low EE Low NE
210	24	50	Low EE Low NE
210	28	50	Low EE Low NE
211	1	0	Low EE Low NE
211	5	60	Low EE Low NE
211	10	70	Low EE Low NE
211	14	70	Low EE Low NE
211	15	70	Low EE Low NE
211	19	60	Low EE Low NE
211	24	60	Low EE Low NE
211	28	60	Low EE Low NE
212	1	0	Low EE Low NE
212	5	0	Low EE Low NE
212	10	0	Low EE Low NE
212	14	0	Low EE Low NE
212	15	0	Low EE Low NE
212	19	0	Low EE Low NE
212	24	0	Low EE Low NE
212	28	0	Low EE Low NE
213	1	50	Low EE Low NE
213	5	60	Low EE Low NE
213	10	60	Low EE Low NE
213	14	50	Low EE Low NE
213	15	65	Low EE Low NE
213	19	75	Low EE Low NE
213	24	50	Low EE Low NE
213	28	60	Low EE Low NE
214	1	45	Low EE Low NE
214	5	50	Low EE Low NE
214	10	45	Low EE Low NE
214	14	0	Low EE Low NE
214	15	0	Low EE Low NE
214	19	45	Low EE Low NE
214	24	49	Low EE Low NE
214	28	49	Low EE Low NE
215	1	50	Low EE Low NE
215	5	30	Low EE Low NE
215	10	40	Low EE Low NE
215	14	40	Low EE Low NE
215	15	45	Low EE Low NE
215	19	45	Low EE Low NE
215	24	45	Low EE Low NE
215	28	45	Low EE Low NE
216	1	49	Low EE Low NE
216	5	36	Low EE Low NE
216	10	49	Low EE Low NE
216	14	12	Low EE Low NE
216	15	39	Low EE Low NE
216	19	0	Low EE Low NE
217	1	49	Low EE Low NE
217	5	40	Low EE Low NE
217	10	49	Low EE Low NE
217	14	49	Low EE Low NE
217	15	50	Low EE Low NE
217	19	49	Low EE Low NE
217	24	40	Low EE Low NE
217	28	49	Low EE Low NE
219	1	30	Low EE Low NE
219	5	50	Low EE Low NE
219	10	50	Low EE Low NE
219	14	0	Low EE Low NE
219	15	50	Low EE Low NE
219	19	50	Low EE Low NE
219	24	0	Low EE Low NE
219	28	0	Low EE Low NE
220	1	20	Low EE Low NE
220	5	30	Low EE Low NE
220	14	20	Low EE Low NE
220	15	30	Low EE Low NE
220	19	40	Low EE Low NE
220	24	40	Low EE Low NE
220	28	40	Low EE Low NE
221	1	30	Low EE Low NE
221	5	0	Low EE Low NE
221	10	0	Low EE Low NE
221	14	10	Low EE Low NE
221	15	50	Low EE Low NE
221	19	45	Low EE Low NE
221	24	10	Low EE Low NE
221	28	10	Low EE Low NE
222	1	49	Low EE Low NE
222	5	10	Low EE Low NE
222	10	20	Low EE Low NE
222	14	25	Low EE Low NE
222	15	30	Low EE Low NE
222	19	49	Low EE Low NE
222	24	20	Low EE Low NE
222	28	49	Low EE Low NE
223	1	45	Low EE Low NE
223	5	40	Low EE Low NE
223	10	40	Low EE Low NE
223	14	40	Low EE Low NE
223	15	40	Low EE Low NE
223	19	35	Low EE Low NE
223	24	40	Low EE Low NE
223	28	10	Low EE Low NE
225	1	0	Low EE Low NE
225	5	0	Low EE Low NE
225	10	0	Low EE Low NE
225	14	0	Low EE Low NE
225	15	0	Low EE Low NE
225	19	0	Low EE Low NE
225	24	0	Low EE Low NE
225	28	0	Low EE Low NE
226	1	49	Low EE Low NE
226	10	0	Low EE Low NE
226	14	0	Low EE Low NE
226	15	0	Low EE Low NE
226	19	60	Low EE Low NE
226	24	0	Low EE Low NE
226	28	0	Low EE Low NE
227	1	70	Low EE Low NE
227	10	50	Low EE Low NE
227	14	60	Low EE Low NE
227	15	50	Low EE Low NE
227	19	50	Low EE Low NE
227	24	50	Low EE Low NE
227	28	50	Low EE Low NE
228	1	20	Low EE Low NE
228	5	10	Low EE Low NE
228	10	60	Low EE Low NE
228	14	50	Low EE Low NE
228	15	50	Low EE Low NE
228	19	40	Low EE Low NE
228	24	50	Low EE Low NE
228	28	50	Low EE Low NE
229	1	45	Low EE Low NE
229	5	48	Low EE Low NE
229	10	48	Low EE Low NE
229	14	49	Low EE Low NE
229	15	49	Low EE Low NE
229	19	50	Low EE Low NE
229	24	49	Low EE Low NE
229	28	49	Low EE Low NE
230	1	50	Low EE Low NE
230	5	50	Low EE Low NE
230	10	50	Low EE Low NE
230	14	50	Low EE Low NE
230	15	50	Low EE Low NE
230	19	50	Low EE Low NE
230	24	50	Low EE Low NE
230	28	50	Low EE Low NE
231	1	0	Low EE Low NE
231	5	5	Low EE Low NE
231	10	0	Low EE Low NE
231	14	0	Low EE Low NE
231	15	0	Low EE Low NE
231	19	0	Low EE Low NE
231	24	0	Low EE Low NE
231	28	0	Low EE Low NE
232	1	20	Low EE Low NE
232	5	45	Low EE Low NE
232	10	40	Low EE Low NE
232	14	40	Low EE Low NE
232	15	45	Low EE Low NE
232	19	40	Low EE Low NE
232	24	40	Low EE Low NE
232	28	45	Low EE Low NE
233	1	5	Low EE Low NE
233	5	0	Low EE Low NE
233	10	0	Low EE Low NE
233	14	0	Low EE Low NE
233	15	0	Low EE Low NE
233	19	0	Low EE Low NE
233	24	0	Low EE Low NE
233	28	0	Low EE Low NE
234	1	0	Low EE Low NE
234	5	40	Low EE Low NE
234	10	10	Low EE Low NE
234	14	0	Low EE Low NE
234	15	0	Low EE Low NE
234	19	20	Low EE Low NE
234	24	0	Low EE Low NE
234	28	0	Low EE Low NE
235	1	0	Low EE Low NE
235	5	0	Low EE Low NE
235	10	45	Low EE Low NE
235	14	0	Low EE Low NE
235	15	0	Low EE Low NE
235	19	0	Low EE Low NE
235	24	0	Low EE Low NE
235	28	0	Low EE Low NE
236	1	0	Low EE Low NE
236	5	0	Low EE Low NE
236	10	0	Low EE Low NE
236	14	0	Low EE Low NE
236	15	0	Low EE Low NE
236	24	0	Low EE Low NE
236	28	0	Low EE Low NE
237	1	49	Low EE Low NE
237	5	40	Low EE Low NE
237	10	45	Low EE Low NE
237	14	45	Low EE Low NE
237	15	45	Low EE Low NE
237	19	45	Low EE Low NE
237	24	45	Low EE Low NE
237	28	45	Low EE Low NE
238	1	50	Low EE Low NE
238	5	50	Low EE Low NE
238	10	50	Low EE Low NE
238	14	50	Low EE Low NE
238	15	55	Low EE Low NE
239	1	0	Low EE Low NE
239	14	0	Low EE Low NE
239	15	0	Low EE Low NE
241	1	50	Low EE Low NE
241	5	40	Low EE Low NE
241	10	30	Low EE Low NE
241	14	30	Low EE Low NE
241	15	30	Low EE Low NE
241	19	70	Low EE Low NE
241	24	50	Low EE Low NE
241	28	50	Low EE Low NE
242	1	45	Low EE Low NE
242	5	40	Low EE Low NE
242	10	10	Low EE Low NE
242	14	20	Low EE Low NE
242	15	0	Low EE Low NE
242	19	0	Low EE Low NE
242	24	0	Low EE Low NE
242	28	0	Low EE Low NE
245	1	80	Low EE Low NE
245	5	45	Low EE Low NE
245	10	45	Low EE Low NE
245	14	45	Low EE Low NE
245	15	45	Low EE Low NE
245	19	45	Low EE Low NE
245	24	49	Low EE Low NE
245	28	45	Low EE Low NE
247	1	0	Low EE Low NE
247	5	50	Low EE Low NE
247	10	40	Low EE Low NE
247	14	40	Low EE Low NE
247	15	50	Low EE Low NE
247	19	50	Low EE Low NE
247	24	50	Low EE Low NE
247	28	50	Low EE Low NE
248	1	45	Low EE Low NE
248	5	0	Low EE Low NE
248	10	40	Low EE Low NE
248	14	20	Low EE Low NE
248	15	0	Low EE Low NE
248	19	40	Low EE Low NE
248	24	40	Low EE Low NE
248	28	40	Low EE Low NE
249	1	60	Low EE Low NE
249	5	45	Low EE Low NE
249	10	45	Low EE Low NE
249	14	45	Low EE Low NE
249	15	45	Low EE Low NE
249	19	45	Low EE Low NE
249	24	45	Low EE Low NE
249	28	45	Low EE Low NE
250	1	0	Low EE Low NE
250	5	0	Low EE Low NE
250	10	0	Low EE Low NE
250	14	0	Low EE Low NE
250	15	0	Low EE Low NE
250	19	0	Low EE Low NE
250	28	0	Low EE Low NE
251	1	45	Low EE Low NE
251	5	80	Low EE Low NE
251	10	80	Low EE Low NE
251	14	80	Low EE Low NE
251	15	80	Low EE Low NE
251	19	75	Low EE Low NE
251	24	30	Low EE Low NE
251	28	40	Low EE Low NE
252	1	30	Low EE Low NE
252	5	60	Low EE Low NE
252	10	65	Low EE Low NE
252	14	70	Low EE Low NE
252	15	75	Low EE Low NE
252	19	70	Low EE Low NE
252	24	70	Low EE Low NE
252	28	70	Low EE Low NE
253	1	0	Low EE Low NE
253	5	15	Low EE Low NE
253	10	0	Low EE Low NE
253	14	0	Low EE Low NE
253	15	0	Low EE Low NE
253	19	0	Low EE Low NE
253	24	0	Low EE Low NE
253	28	0	Low EE Low NE
254	1	60	Low EE Low NE
254	5	50	Low EE Low NE
254	10	50	Low EE Low NE
254	14	50	Low EE Low NE
254	15	50	Low EE Low NE
254	19	50	Low EE Low NE
254	24	50	Low EE Low NE
254	28	50	Low EE Low NE
255	1	0	Low EE Low NE
255	5	0	Low EE Low NE
255	10	0	Low EE Low NE
255	14	0	Low EE Low NE
255	15	0	Low EE Low NE
255	19	0	Low EE Low NE
255	24	0	Low EE Low NE
255	28	0	Low EE Low NE
256	1	0	Low EE Low NE
256	5	0	Low EE Low NE
256	10	0	Low EE Low NE
256	14	0	Low EE Low NE
256	15	70	Low EE Low NE
256	19	70	Low EE Low NE
256	24	70	Low EE Low NE
256	28	70	Low EE Low NE
257	1	0	Low EE Low NE
257	5	0	Low EE Low NE
257	10	0	Low EE Low NE
257	14	0	Low EE Low NE
257	15	0	Low EE Low NE
257	19	0	Low EE Low NE
257	24	0	Low EE Low NE
257	28	0	Low EE Low NE
258	1	40	Low EE Low NE
259	1	0	Low EE Low NE
259	5	55	Low EE Low NE
259	10	10	Low EE Low NE
259	14	10	Low EE Low NE
259	15	60	Low EE Low NE
259	19	10	Low EE Low NE
259	24	10	Low EE Low NE
259	28	55	Low EE Low NE
260	1	0	Low EE Low NE
262	1	49	Low EE Low NE
262	5	49	Low EE Low NE
262	10	59	Low EE Low NE
262	14	45	Low EE Low NE
262	15	45	Low EE Low NE
262	19	45	Low EE Low NE
262	24	45	Low EE Low NE
262	28	45	Low EE Low NE
263	1	70	Low EE Low NE
263	5	50	Low EE Low NE
263	10	50	Low EE Low NE
263	14	50	Low EE Low NE
263	15	50	Low EE Low NE
263	19	50	Low EE Low NE
263	24	0	Low EE Low NE
263	28	40	Low EE Low NE
264	1	50	Low EE Low NE
264	5	40	Low EE Low NE
264	10	0	Low EE Low NE
265	1	50	Low EE Low NE
265	5	50	Low EE Low NE
265	10	50	Low EE Low NE
265	14	50	Low EE Low NE
265	15	50	Low EE Low NE
265	19	50	Low EE Low NE
265	24	50	Low EE Low NE
265	28	50	Low EE Low NE
266	1	50	Low EE Low NE
266	5	49	Low EE Low NE
266	10	49	Low EE Low NE
266	15	40	Low EE Low NE
266	19	49	Low EE Low NE
266	24	49	Low EE Low NE
266	28	60	Low EE Low NE
267	1	75	Low EE Low NE
267	5	50	Low EE Low NE
267	10	50	Low EE Low NE
267	14	50	Low EE Low NE
267	15	50	Low EE Low NE
267	19	50	Low EE Low NE
267	24	50	Low EE Low NE
267	28	50	Low EE Low NE
268	1	48	Low EE Low NE
268	5	50	Low EE Low NE
269	1	50	Low EE Low NE
269	5	50	Low EE Low NE
269	10	50	Low EE Low NE
269	14	50	Low EE Low NE
269	15	50	Low EE Low NE
269	19	50	Low EE Low NE
269	24	50	Low EE Low NE
269	28	50	Low EE Low NE
270	1	0	Low EE Low NE
270	5	65	Low EE Low NE
270	10	60	Low EE Low NE
270	14	60	Low EE Low NE
270	15	70	Low EE Low NE
270	19	60	Low EE Low NE
270	24	55	Low EE Low NE
270	28	60	Low EE Low NE
271	1	50	Low EE Low NE
271	5	50	Low EE Low NE
271	10	50	Low EE Low NE
271	14	50	Low EE Low NE
271	15	50	Low EE Low NE
271	19	50	Low EE Low NE
271	24	50	Low EE Low NE
271	28	50	Low EE Low NE
272	1	49	Low EE Low NE
272	10	70	Low EE Low NE
272	14	60	Low EE Low NE
272	15	50	Low EE Low NE
273	1	0	Low EE Low NE
274	1	40	Low EE Low NE
274	5	50	Low EE Low NE
274	10	50	Low EE Low NE
274	14	50	Low EE Low NE
274	15	55	Low EE Low NE
274	19	50	Low EE Low NE
274	28	50	Low EE Low NE
275	1	0	Low EE Low NE
275	5	0	Low EE Low NE
275	10	0	Low EE Low NE
275	14	0	Low EE Low NE
275	15	0	Low EE Low NE
275	19	0	Low EE Low NE
275	24	0	Low EE Low NE
275	28	0	Low EE Low NE
276	1	0	Low EE Low NE
276	5	0	Low EE Low NE
276	10	0	Low EE Low NE
276	14	0	Low EE Low NE
276	15	0	Low EE Low NE
276	19	0	Low EE Low NE
276	24	0	Low EE Low NE
276	28	0	Low EE Low NE
277	1	10	Low EE Low NE
277	5	60	Low EE Low NE
277	10	60	Low EE Low NE
277	14	50	Low EE Low NE
277	15	50	Low EE Low NE
277	19	50	Low EE Low NE
277	24	50	Low EE Low NE
277	28	55	Low EE Low NE
278	1	0	Low EE Low NE
278	5	5	Low EE Low NE
278	14	0	Low EE Low NE
278	15	0	Low EE Low NE
278	19	0	Low EE Low NE
278	24	0	Low EE Low NE
278	28	0	Low EE Low NE
279	1	45	Low EE Low NE
279	5	45	Low EE Low NE
279	10	45	Low EE Low NE
279	14	50	Low EE Low NE
279	15	50	Low EE Low NE
279	19	45	Low EE Low NE
279	24	45	Low EE Low NE
279	28	50	Low EE Low NE
280	1	45	Low EE Low NE
280	5	70	Low EE Low NE
280	10	45	Low EE Low NE
280	14	50	Low EE Low NE
280	15	45	Low EE Low NE
280	19	45	Low EE Low NE
280	24	50	Low EE Low NE
280	28	45	Low EE Low NE
281	1	0	Low EE Low NE
281	5	0	Low EE Low NE
281	10	50	Low EE Low NE
281	14	0	Low EE Low NE
281	15	0	Low EE Low NE
281	19	50	Low EE Low NE
281	24	0	Low EE Low NE
281	28	0	Low EE Low NE
282	1	50	Low EE Low NE
282	5	5	Low EE Low NE
282	14	45	Low EE Low NE
282	15	25	Low EE Low NE
282	19	10	Low EE Low NE
282	28	10	Low EE Low NE
283	1	75	Low EE Low NE
283	5	55	Low EE Low NE
283	10	55	Low EE Low NE
283	14	55	Low EE Low NE
283	15	55	Low EE Low NE
283	19	55	Low EE Low NE
283	24	55	Low EE Low NE
283	28	55	Low EE Low NE
284	1	0	Low EE Low NE
[truncated: 108 more rows]

## Sheet: Supplementary Fig. 2a
ID	Empirical Expectations Influence	Normative Expectations Influence	Behavioural type
1	-5	2.5	Threshold driven
2	0	0	Unconditional
3	-7.14286	27.1429	Normative cooperator
4	25.2143	19.6429	Social norm follower
5	-14.6429	-0.357143	Threshold driven
6	10.7143	13.5714	Unconditional
7	-4.28571	15.1429	Normative cooperator
8	18	-8	Unconditional
9	7.92857	4.21429	Unconditional
10	-7.5	11.6667	Normative cooperator
11	3.57143	8.57143	Unconditional
12	-3.57143	8.57143	Normative cooperator
13	2.42857	28.1429	Social norm follower
14	38.5	2.92857	Empirical cooperator
15	-4.64286	1.07143	Threshold driven
16	31.7857	7.5	Empirical cooperator
17	-7.78571	12.7857	Normative cooperator
18	-33.3333	0	Threshold driven
19	-12.7	18.1	Normative cooperator
20	0	0	Unconditional
21	-11.4286	-3.55271e-15	Threshold driven
22	-11.4286	0	Threshold driven
23	2.85714	44.2857	Social norm follower
24	22.5	28.2143	Social norm follower
25	-16.0714	8.21429	Threshold driven
26	13.2857	32.5714	Social norm follower
27	-4.28571	2.85714	Threshold driven
28	9.28571	47.1429	Social norm follower
29	-21.4286	1.42857	Threshold driven
30	-7.85714	-2.85714	Threshold driven
31	-0.714286	0.714286	Unconditional
32	6.57143	46.5714	Social norm follower
33	7.07143	2.92857	Unconditional
34	0	8	Unconditional
35	-1.42857	0	Unconditional
36	4.64286	45.3571	Social norm follower
37	3.5	14.5	Normative cooperator
38	1.07143	22.5	Normative cooperator
39	12.1429	34.2857	Social norm follower
40	50	0	Empirical cooperator
41	25	25.1429	Social norm follower
42	-12.0714	19.3571	Normative cooperator
43	1.42857	5.71429	Unconditional
44	-18.3571	3.35714	Threshold driven
45	20.2857	19.5714	Social norm follower
46	0	0	Unconditional
47	0	6.66667	Unconditional
48	-1.07143	11.7857	Normative cooperator
49	0.357143	-0.357143	Unconditional
50	4.58333	46.25	Social norm follower
51	-0.714286	0.714286	Unconditional
52	-0.714286	-0.714286	Unconditional
53	9.41667	33.75	Social norm follower
54	6.78571	1.07143	Unconditional
55	13.9286	3.92857	Unconditional
56	-4.58333	11.25	Normative cooperator
57	-3.42857	7.71429	Unconditional
58	27.8571	0	Empirical cooperator
60	-7.91667	5.41667	Threshold driven
61	5.71429	45	Social norm follower
62	-8.33333	4.16667	Threshold driven
63	41.4286	8.57143	Empirical cooperator
64	10.3571	1.07143	Unconditional
65	2.85714	7.14286	Unconditional
66	-0.357143	11.7857	Normative cooperator
67	12.4286	36.1429	Social norm follower
68	7.5	6.07143	Unconditional
69	10.7143	0.714286	Unconditional
70	-0.714286	-0.714286	Unconditional
71	11.4286	1.42857	Unconditional
72	-6.42857	35	Normative cooperator
73	-5.16667	2.33333	Threshold driven
74	5	2.14286	Unconditional
75	-20.7143	2.85714	Threshold driven
76	50	0	Empirical cooperator
77	-12.5	3.21429	Threshold driven
78	-7	16	Normative cooperator
79	-0.214286	2.5	Unconditional
80	10.0714	26.5	Social norm follower
81	20	31.4286	Social norm follower
82	34.6429	3.92857	Empirical cooperator
83	25.3571	24.6429	Social norm follower
84	0.857143	12.5714	Normative cooperator
85	-0.571429	0.857143	Unconditional
86	7.85714	-0.714286	Unconditional
87	-9.64286	1.07143	Threshold driven
88	12.5	23.2143	Social norm follower
89	41.7857	8.21429	Empirical cooperator
90	-6.42857	10.7143	Normative cooperator
91	3.21429	19.6429	Normative cooperator
92	6.78571	28.9286	Social norm follower
93	-12.8571	8.57143	Threshold driven
94	-2.14286	5	Unconditional
95	17.5	25.3571	Social norm follower
96	-13.5714	-2.14286	Threshold driven
97	-7.5	11.7857	Normative cooperator
98	-7.35714	26.9286	Normative cooperator
99	1.07143	8.92857	Unconditional
100	25.3571	8.92857	Empirical cooperator
101	2.14286	7.14286	Unconditional
102	-9.64286	1.07143	Threshold driven
103	-1.42857	0	Unconditional
104	-6.42857	9.28571	Normative cooperator
105	-1.07143	3.21429	Unconditional
106	-1.78571	15.3571	Normative cooperator
107	-9.28571	4.28571	Threshold driven
108	-3.75	12.0833	Normative cooperator
109	3.57143	2.14286	Unconditional
110	46.4286	3.57143	Empirical cooperator
111	7.5	24.1667	Social norm follower
112	-5.71429	10	Normative cooperator
113	7.16667	15.5	Normative cooperator
114	-0.357143	8.92857	Unconditional
115	1.35714	2.92857	Unconditional
116	50	0	Empirical cooperator
117	2.14286	5.71429	Unconditional
118	0	0	Unconditional
119	-7.14286	2.85714	Threshold driven
120	2.08333	22.9167	Normative cooperator
121	-0.357143	0.357143	Unconditional
122	0	5.83333	Unconditional
123	-1.42857	6.42857	Unconditional
124	0.357143	18.9286	Normative cooperator
125	-4.64286	12.5	Normative cooperator
126	21	25.5	Social norm follower
127	3.75	-2.5	Unconditional
128	15	0	Unconditional
129	2.85714	21.4286	Normative cooperator
130	-7.71429	0.714286	Threshold driven
131	-8.33333	15	Normative cooperator
132	-1.42857	1.42857	Unconditional
133	9.28571	12.1429	Unconditional
134	-10	0	Threshold driven
135	-16.6667	25	Normative cooperator
136	-7.5	4.64286	Threshold driven
137	-7.21429	10.6429	Normative cooperator
138	-6.78571	3.92857	Threshold driven
139	13.5714	3.57143	Unconditional
140	0	0	Unconditional
142	-0.785714	10.0714	Normative cooperator
143	-10.7143	0.714286	Threshold driven
144	-2.85714	4.28571	Unconditional
145	15.7143	10	Unconditional
146	23.5714	26.8571	Social norm follower
147	-7.85714	12.8571	Normative cooperator
148	21.4286	28.5714	Social norm follower
149	-1.42857	24.2857	Normative cooperator
150	-1.78571	1.78571	Unconditional

## Sheet: Supplementary Fig. 2b
ID	Empirical Expectations Influence	Normative Expectations Influence	Behavioural type
151	0	0	Unconditional
152	50	0	Empirical cooperator
153	-6.42857	0.714286	Threshold driven
155	0.0714286	1.07143	Unconditional
156	-12.7143	3	Threshold driven
157	1.07143	8.21429	Unconditional
158	3.21429	0.357143	Unconditional
159	50	0	Empirical cooperator
160	-6.28571	14.1429	Threshold driven
161	9.28571	33.5714	Normative cooperator
162	-3.2	3.2	Unconditional
163	-2.5	-4.64286	Unconditional
164	8.75	4.58333	Unconditional
166	-8.75	8.75	Threshold driven
167	25	25	Social norm follower
168	7.42857	28.2857	Normative cooperator
170	0	5.85714	Unconditional
172	45	5	Empirical cooperator
173	2.5	2.5	Unconditional
174	0	50	Normative cooperator
175	-7.64286	19.0714	Threshold driven
176	2.5	12.6429	Unconditional
177	19.2857	30.7143	Social norm follower
178	40.3571	6.07143	Empirical cooperator
179	0	3.33333	Unconditional
180	18.9286	29.6429	Social norm follower
181	8.33333	0	Unconditional
183	-11.0714	-1.78571	Threshold driven
184	2.91667	9.58333	Unconditional
186	-20.3571	1.07143	Threshold driven
187	50.7143	0.714286	Empirical cooperator
188	50	0	Empirical cooperator
189	-6	6.85714	Threshold driven
190	35	-6.66667	Empirical cooperator
191	35	15	Social norm follower
193	28.5714	4.28571	Empirical cooperator
194	45.7143	0	Empirical cooperator
195	-2	18	Threshold driven
196	50.7857	1.07143	Empirical cooperator
197	15	35	Normative cooperator
198	-9.57143	9	Threshold driven
199	32.1429	3.57143	Empirical cooperator
200	-10.3571	3.92857	Threshold driven
202	49.0714	8.21429	Empirical cooperator
203	-2.64286	46.9286	Normative cooperator
204	15	15	Social norm follower
205	-7.5	15	Threshold driven
206	3.21429	7.5	Unconditional
208	19.6429	22.5	Social norm follower
209	16.4286	10	Social norm follower
210	15.4167	7.91667	Social norm follower
211	-15.0714	2.21429	Threshold driven
212	40	0.714286	Empirical cooperator
213	0	0	Unconditional
214	18.5714	8.85714	Social norm follower
215	-1.42857	22.1429	Normative cooperator
216	6.7	23.9	Normative cooperator
217	-2.92857	6.5	Unconditional
219	16.0714	6.07143	Social norm follower
220	12.9167	7.91667	Unconditional
221	1.77636e-15	32.1429	Normative cooperator
222	-2.57143	23.5714	Normative cooperator
223	0	15	Unconditional
225	28.5714	21.4286	Social norm follower
226	20	20	Social norm follower
227	-1.66667	0	Unconditional
228	-2.85714	2.85714	Unconditional
229	-1.07143	4.92857	Unconditional
230	0	0	Unconditional
231	19.2857	28.5714	Social norm follower
232	0.357143	11.0714	Unconditional
233	50	0	Empirical cooperator
234	15.7143	19.2857	Social norm follower
235	11.0714	32.5	Normative cooperator
236	24.1667	29.1667	Social norm follower
237	0	5.71429	Unconditional
238	-7.5	0	Threshold driven
239	45	5	Empirical cooperator
241	-3.92857	13.9286	Threshold driven
242	36.0714	4.64286	Empirical cooperator
245	-5.28571	15.4286	Threshold driven
247	-0.714286	5	Unconditional
248	-4.28571	40	Normative cooperator
249	-2.5	10.3571	Unconditional
250	3.33333	46.6667	Normative cooperator
251	-19.2857	8.57143	Threshold driven
252	-9.28571	-0.714286	Threshold driven
253	9.64286	43.9286	Normative cooperator
254	-0.714286	0.714286	Unconditional
255	10.2857	39.7143	Normative cooperator
256	0.5	9.78571	Unconditional
257	37.1429	14.2857	Empirical cooperator
259	-5.35714	9.64286	Threshold driven
262	-7	11.8571	Threshold driven
263	4.28571	4.28571	Unconditional
264	8.75	31.25	Normative cooperator
265	0	0	Unconditional
266	0.916667	11.4167	Unconditional
267	-2.5	9.64286	Unconditional
268	0	0	Unconditional
269	0	0	Unconditional
270	-6.78571	-1.07143	Threshold driven
271	0	0	Unconditional
272	-7.5	5.83333	Threshold driven
274	0.416667	1.25	Unconditional
275	50	0	Empirical cooperator
276	30.8571	19.1429	Social norm follower
277	-10.7143	0	Threshold driven
278	49.1667	0	Empirical cooperator
279	-3.64286	3.07143	Unconditional
280	-6.42857	6.42857	Threshold driven
281	1.42857	37.1429	Normative cooperator
282	-1	8	Unconditional
283	-12.8571	2.85714	Threshold driven
284	45.8333	4.16667	Empirical cooperator
285	2.42857	3.14286	Unconditional
286	0.416667	6.25	Unconditional
287	21.0714	28.9286	Social norm follower
289	-4.14286	28.7143	Normative cooperator
291	20	5	Social norm follower
292	-0.428571	12.4286	Unconditional
293	9.28571	0.714286	Unconditional
294	-3.92857	2.5	Unconditional
295	24.2857	22.8571	Social norm follower
296	9.28571	13.5714	Unconditional
297	25.2143	23.7857	Social norm follower
298	-1.57143	0.571429	Unconditional
299	35.0833	-6.58333	Empirical cooperator

[truncated: 10 more sheets: Supplementary Fig. 3a, Supplementary Fig. 3b, Supplementary Fig. 3c, Supplementary Fig. 4a, Supplementary Fig. 4b, Supplementary Fig. 5a, Supplementary Fig. 5b, Supplementary Fig. 5c, Supplementary Fig. 5d, Supplementary Fig. 6]
